# Supplementary material for: Long spin lifetimes of charge carriers in rubrene crystals due to fast transient-localization motion
Source: Nat Commun. 2025 Aug 15;16:7605. doi: 10.1038/s41467-025-62830-7 (PMC12356851; doi:10.1038/s41467-025-62830-7)
Supplement: Supplementary file 3 — Source Data [file 41467_2025_62830_MOESM3_ESM.xlsx]

## Sheet: figure1
Vg_dependence	Vg=-0.6V		Vg=-0.7V		Vg=-0.8V		Vg=-0.9V		Vg=-1.0V			esr fit	fit		Vg=-1.2V
Magnetic field (G)	ESR intensity (a.u.)	Magnetic field (G)	ESR intensity (a.u.)	Magnetic field (G)	ESR intensity (a.u.)	Magnetic field (G)	ESR intensity (a.u.)	Magnetic field (G)	ESR intensity (a.u.)			Magnetic field (G)	ESR intensity (a.u.)	Magnetic field (G)	ESR intensity (a.u.)
3341.57	-0.00073	3341.54	-0.00026	3341.73	0.0016	3341.73	0.00053	3341.78	0.00055			3342.76	1.16e-05	3342.76	-0.0017
3341.58	-0.00046	3341.54	-0.00023	3341.74	0.00074	3341.74	0.0011	3341.79	-0.00056			3342.76	2.08e-05	3342.76	-0.00012
3341.58	-0.00018	3341.55	-0.00087	3341.74	0.00056	3341.74	0.00036	3341.79	-0.0032			3342.76	2.91e-05	3342.77	-0.00047
3341.59	8.6e-05	3341.55	-0.0016	3341.74	-0.00019	3341.74	0.00016	3341.79	0.00011			3342.76	3.6e-05	3342.77	0.00041
3341.59	-0.00057	3341.55	-0.00098	3341.75	-0.0019	3341.75	-0.00026	3341.8	0.00025			3342.76	4.02e-05	3342.77	0.0022
3341.59	-0.0013	3341.56	-0.00026	3341.75	-0.0015	3341.75	-0.00048	3341.8	0.00015			3342.77	4e-05	3342.78	-0.00087
3341.6	-0.0015	3341.56	-0.00045	3341.75	0.00096	3341.75	0.00064	3341.8	0.0016			3342.77	4.05e-05	3342.78	-0.0023
3341.6	-0.00069	3341.57	0.00099	3341.76	-3.3e-05	3341.76	-0.00054	3341.81	0.002			3342.77	4.1e-05	3342.78	-0.0021
3341.61	0.00062	3341.57	0.0015	3341.76	0.00085	3341.76	-0.00073	3341.81	0.00038			3342.77	4.15e-05	3342.79	-0.00017
3341.61	-9.3e-06	3341.57	0.00032	3341.76	0.00021	3341.76	0.00044	3341.82	0.00077			3342.77	4.2e-05	3342.79	0.00074
3341.61	-0.00078	3341.58	-0.00042	3341.77	0.00062	3341.77	-0.0014	3341.82	0.0017			3342.78	4.25e-05	3342.8	-0.0015
3341.62	-0.00052	3341.58	-0.00034	3341.77	-0.0013	3341.77	-0.0014	3341.82	0.0023			3342.78	4.3e-05	3342.8	0.0021
3341.62	2.8e-05	3341.59	-0.00063	3341.78	0.00038	3341.78	-0.00065	3341.83	0.00051			3342.78	4.35e-05	3342.8	0.002
3341.63	-1.2e-05	3341.59	-0.00044	3341.78	6.9e-05	3341.78	0.00081	3341.83	0.0018			3342.78	4.41e-05	3342.81	-0.00015
3341.63	-0.00041	3341.59	0.00018	3341.78	-9.4e-05	3341.78	0.00087	3341.84	0.0024			3342.78	4.46e-05	3342.81	-0.00099
3341.63	-0.00045	3341.6	-0.00049	3341.79	-0.00039	3341.79	-0.0011	3341.84	0.0032			3342.79	4.52e-05	3342.82	-0.00076
3341.64	1.4e-06	3341.6	-3.2e-05	3341.79	-0.00047	3341.79	-0.00021	3341.84	-0.00059			3342.79	4.57e-05	3342.82	-0.00032
3341.64	0.00067	3341.61	0.00072	3341.8	-0.00019	3341.8	0.00033	3341.85	0.00085			3342.79	4.63e-05	3342.82	-0.0002
3341.64	0.001	3341.61	0.0014	3341.8	0.00084	3341.8	0.00081	3341.85	0.00078			3342.79	4.69e-05	3342.83	-0.0025
3341.65	0.00079	3341.61	0.0014	3341.8	0.00082	3341.8	0.00014	3341.86	0.00044			3342.79	4.75e-05	3342.83	-0.00045
3341.65	0.00023	3341.62	0.00069	3341.81	0.0011	3341.81	0.00027	3341.86	0.001			3342.8	4.81e-05	3342.84	0.0026
3341.66	0.00063	3341.62	-0.00018	3341.81	0.00074	3341.81	0.00018	3341.86	-0.0014			3342.8	4.87e-05	3342.84	0.0022
3341.66	0.00097	3341.62	-0.00038	3341.81	-0.0014	3341.81	-3.1e-05	3341.87	0.00037			3342.8	4.93e-05	3342.84	0.002
3341.66	-0.00076	3341.63	-0.00032	3341.82	-0.0022	3341.82	-0.0012	3341.87	0.0029			3342.8	4.99e-05	3342.85	-0.00072
3341.67	4.8e-05	3341.63	-0.001	3341.82	0.00066	3341.82	-0.00027	3341.88	-0.0012			3342.8	5.06e-05	3342.85	-0.00016
3341.67	-0.00049	3341.64	-0.00049	3341.82	0.00025	3341.82	0.00082	3341.88	0.00033			3342.81	5.12e-05	3342.86	0.00055
3341.68	-0.0016	3341.64	-0.00028	3341.83	-0.0008	3341.83	-0.00038	3341.88	-0.00096			3342.81	5.19e-05	3342.86	-0.00027
3341.68	-0.0012	3341.64	7.1e-05	3341.83	-0.00072	3341.83	0.00012	3341.89	0.002			3342.81	5.26e-05	3342.86	-0.00043
3341.68	-0.00037	3341.65	-0.00017	3341.84	0.0012	3341.84	-0.0015	3341.89	-0.0033			3342.81	5.33e-05	3342.87	-9.1e-05
3341.69	-0.00021	3341.65	-0.00024	3341.84	-3.8e-05	3341.84	-0.00064	3341.89	-0.0011			3342.81	5.4e-05	3342.87	0.0024
3341.69	0.00042	3341.66	-0.00057	3341.84	0.0014	3341.84	0.00024	3341.9	-0.00053			3342.82	5.47e-05	3342.88	3.3e-05
3341.7	-0.0006	3341.66	-0.00086	3341.85	0.0009	3341.85	0.001	3341.9	0.0015			3342.82	5.54e-05	3342.88	-0.0024
3341.7	-0.0012	3341.66	0.00059	3341.85	0.00062	3341.85	0.00086	3341.91	0.0027			3342.82	5.62e-05	3342.88	0.0002
3341.7	1.3e-05	3341.67	-0.00024	3341.85	-0.00044	3341.85	0.00011	3341.91	0.0018			3342.82	5.69e-05	3342.89	0.00055
3341.71	0.00065	3341.67	-7.1e-05	3341.86	-0.0018	3341.86	0.00045	3341.91	0.0012			3342.82	5.77e-05	3342.89	-0.00075
3341.71	0.00038	3341.68	0.00061	3341.86	-0.0018	3341.86	0.00078	3341.92	-0.0016			3342.82	5.85e-05	3342.89	-4.9e-05
3341.72	-0.0002	3341.68	0.0009	3341.87	-0.0005	3341.87	0.00016	3341.92	-0.0017			3342.83	5.93e-05	3342.9	-0.00071
3341.72	0.00027	3341.68	0.00043	3341.87	-3.7e-05	3341.87	-3.1e-05	3341.93	0.00033			3342.83	6.01e-05	3342.9	-0.0012
3341.72	-0.00018	3341.69	-2.4e-05	3341.87	-0.00041	3341.87	0.0014	3341.93	0.0034			3342.83	6.09e-05	3342.91	0.00067
3341.73	0.00032	3341.69	0.00017	3341.88	-0.00029	3341.88	0.00069	3341.93	-0.0013			3342.83	6.17e-05	3342.91	0.00081
3341.73	0.00012	3341.7	0.00099	3341.88	-1.7e-05	3341.88	-0.0014	3341.94	0.0021			3342.84	6.26e-05	3342.91	-0.00013
3341.74	-0.00036	3341.7	0.0015	3341.88	-0.00058	3341.88	1.3e-05	3341.94	-0.00015			3342.84	6.34e-05	3342.92	3.5e-05
3341.74	9e-05	3341.7	0.00074	3341.89	-0.00097	3341.89	0.0007	3341.95	-0.00079			3342.84	6.43e-05	3342.92	-0.00056
3341.74	-0.00018	3341.71	0.00015	3341.89	-0.00098	3341.89	0.00016	3341.95	0.0023			3342.84	6.52e-05	3342.93	-0.00015
3341.75	-0.00049	3341.71	-0.0003	3341.89	-0.00045	3341.89	0.0008	3341.95	-0.00039			3342.84	6.62e-05	3342.93	0.0012
3341.75	9.3e-05	3341.71	-0.00011	3341.9	0.00049	3341.9	-0.00092	3341.96	-0.00094			3342.84	6.71e-05	3342.93	0.00072
3341.75	8.8e-05	3341.72	-0.00074	3341.9	-0.00085	3341.9	-0.0011	3341.96	-0.0016			3342.85	6.8e-05	3342.94	0.00076
3341.76	-0.00026	3341.72	-0.00084	3341.91	0.00028	3341.91	7.6e-05	3341.97	-0.00073			3342.85	6.9e-05	3342.94	0.00025
3341.76	-0.00079	3341.73	-0.00036	3341.91	-1.6e-05	3341.91	-0.00016	3341.97	0.0025			3342.85	7e-05	3342.95	-0.00094
3341.77	0.0001	3341.73	0.00053	3341.91	0.0016	3341.91	0.0018	3341.97	0.0013			3342.85	7.1e-05	3342.95	-0.0033
3341.77	0.00017	3341.73	0.0016	3341.92	0.0028	3341.92	0.0015	3341.98	0.00096			3342.85	7.2e-05	3342.95	-0.00037
3341.77	0.00058	3341.74	0.0013	3341.92	0.0016	3341.92	0.00029	3341.98	-0.0011			3342.86	7.31e-05	3342.96	-0.00038
3341.78	0.00085	3341.74	0.0014	3341.93	0.0011	3341.93	0.00011	3341.99	0.0015			3342.86	7.42e-05	3342.96	0.00093
3341.78	0.0007	3341.74	0.0011	3341.93	0.0014	3341.93	-0.0011	3341.99	-0.0014			3342.86	7.52e-05	3342.97	0.0016
3341.78	0.00034	3341.75	-0.00031	3341.93	-0.00094	3341.93	-0.00053	3341.99	-0.0011			3342.86	7.64e-05	3342.97	0.0014
3341.79	-0.00025	3341.75	-0.00067	3341.94	0.00023	3341.94	0.0015	3342	-0.00043			3342.86	7.75e-05	3342.97	0.0012
3341.79	0.00013	3341.76	-2.2e-05	3341.94	0.00078	3341.94	-0.00034	3342	0.00048			3342.87	7.86e-05	3342.98	-0.00035
3341.8	1.2e-05	3341.76	0.00057	3341.94	0.00065	3341.94	-0.0011	3342.01	0.0022			3342.87	7.98e-05	3342.98	-0.0015
3341.8	-0.00046	3341.76	0.00017	3341.95	-0.0012	3341.95	-0.0015	3342.01	-0.0023			3342.87	8.1e-05	3342.98	-0.0015
3341.8	-0.00039	3341.77	-0.0017	3341.95	0.00054	3341.95	-0.0013	3342.01	-0.0025			3342.87	8.23e-05	3342.99	-0.0019
3341.81	8.6e-05	3341.77	-0.0022	3341.95	-0.00075	3341.95	0.0013	3342.02	-0.00098			3342.87	8.35e-05	3342.99	0.00076
3341.81	0.0014	3341.78	-0.00083	3341.96	-0.0014	3341.96	0.0011	3342.02	0.00043			3342.88	8.48e-05	3343	0.0014
3341.82	0.0004	3341.78	0.00059	3341.96	0.00049	3341.96	0.0027	3342.02	0.0026			3342.88	8.61e-05	3343	0.0027
3341.82	0.00019	3341.78	0.00095	3341.97	0.00025	3341.97	-0.00014	3342.03	-0.0025			3342.88	8.74e-05	3343	0.00099
3341.82	-0.00076	3341.79	0.0018	3341.97	0.00084	3341.97	-0.0011	3342.03	0.0004			3342.88	8.88e-05	3343.01	-0.0011
3341.83	-0.00032	3341.79	0.00032	3341.97	0.00021	3341.97	0.0002	3342.04	-4.7e-05			3342.88	9.02e-05	3343.01	2.9e-05
3341.83	0.00055	3341.8	-0.00019	3341.98	-0.0011	3341.98	-0.00011	3342.04	-0.0019			3342.89	9.16e-05	3343.01	-0.00033
3341.84	-1.8e-05	3341.8	-0.00052	3341.98	0.00074	3341.98	0.00028	3342.04	0.00095			3342.89	9.3e-05	3343.02	-0.00046
3341.84	0.00013	3341.8	-0.0011	3341.98	-0.00016	3341.98	0.00021	3342.05	0.003			3342.89	9.45e-05	3343.02	0.0014
3341.84	0.00048	3341.81	-0.0021	3341.99	0.0009	3341.99	-0.00046	3342.05	0.00045			3342.89	9.6e-05	3343.03	-8.9e-05
3341.85	0.00046	3341.81	-0.0022	3341.99	2.5e-06	3341.99	0.00033	3342.06	0.0013			3342.89	9.75e-05	3343.03	0.0029
3341.85	0.00039	3341.82	0.0005	3342	0.001	3342	-0.0006	3342.06	-0.0021			3342.89	9.91e-05	3343.03	0.00025
3341.86	9.4e-05	3341.82	0.00036	3342	-0.00028	3342	0.0015	3342.06	0.0022			3342.9	0.000101	3343.04	0.0016
3341.86	0.00025	3341.82	-0.00036	3342	-0.00069	3342	0.0013	3342.07	0.00077			3342.9	0.000102	3343.04	-0.00041
3341.86	-0.00017	3341.83	-0.00011	3342.01	0.00043	3342.01	0.00077	3342.07	0.00026			3342.9	0.000104	3343.05	-0.0024
3341.87	-0.00053	3341.83	0.00043	3342.01	0.00086	3342.01	-0.00077	3342.07	-0.00017			3342.9	0.000106	3343.05	0.0011
3341.87	-0.00089	3341.84	0.00079	3342.01	0.00091	3342.01	-0.0011	3342.08	0.00011			3342.91	0.000108	3343.05	0.0019
3341.88	-0.00092	3341.84	0.00017	3342.02	0.00076	3342.02	-0.00056	3342.08	-0.00051			3342.91	0.000109	3343.06	0.0013
3341.88	2.9e-05	3341.84	-0.00058	3342.02	-0.0019	3342.02	-0.0017	3342.09	7.9e-05			3342.91	0.000111	3343.06	-0.00022
3341.88	-1.4e-05	3341.85	-0.00098	3342.03	-0.0023	3342.03	0.00038	3342.09	-0.00065			3342.91	0.000113	3343.07	-0.00058
3341.89	-0.00039	3341.85	-0.00039	3342.03	4.8e-05	3342.03	0.002	3342.09	0.00054			3342.91	0.000115	3343.07	-0.00023
3341.89	-0.00037	3341.85	-0.00041	3342.03	0.0014	3342.03	0.0012	3342.1	0.0016			3342.91	0.000117	3343.07	0.002
3341.89	0.00065	3341.86	-0.00019	3342.04	-0.0011	3342.04	0.00061	3342.1	-0.0002			3342.92	0.000119	3343.08	0.00041
3341.9	-0.00036	3341.86	0.00029	3342.04	-0.001	3342.04	0.00026	3342.11	0.0011			3342.92	0.000121	3343.08	0.00033
3341.9	0.00015	3341.87	0.00081	3342.04	-0.001	3342.04	-0.00041	3342.11	-0.00016			3342.92	0.000123	3343.09	0.00053
3341.91	0.00044	3341.87	0.0014	3342.05	-0.00083	3342.05	-0.00017	3342.11	0.00044			3342.92	0.000125	3343.09	0.0028
3341.91	-0.00079	3341.87	0.0015	3342.05	-0.00042	3342.05	0.0013	3342.12	0.002			3342.92	0.000127	3343.09	-0.00032
3341.91	-0.0006	3341.88	0.00039	3342.05	0.00071	3342.05	0.0025	3342.12	-0.0028			3342.93	0.00013	3343.1	-0.00042
3341.92	-0.00033	3341.88	-0.0011	3342.06	-0.00098	3342.06	0.0009	3342.13	0.0004			3342.93	0.000132	3343.1	-0.00022
3341.92	-0.001	3341.89	0.00058	3342.06	0.0002	3342.06	-0.00099	3342.13	0.0014			3342.93	0.000134	3343.11	0.0012
3341.93	-0.00029	3341.89	-0.0003	3342.07	-0.00083	3342.07	-0.00026	3342.13	-0.0012			3342.93	0.000137	3343.11	0.0009
3341.93	0.00023	3341.89	-0.0012	3342.07	-0.0006	3342.07	0.00017	3342.14	-0.0036			3342.93	0.000139	3343.11	0.0016
3341.93	0.00031	3341.9	-0.00086	3342.07	0.00047	3342.07	0.001	3342.14	-0.0011			3342.94	0.000141	3343.12	0.0022
3341.94	1.9e-05	3341.9	0.00028	3342.08	0.00079	3342.08	0.0016	3342.15	0.0032			3342.94	0.000144	3343.12	0.0014
3341.94	0.00048	3341.91	0.0012	3342.08	0.002	3342.08	-0.0013	3342.15	0.0022			3342.94	0.000147	3343.12	0.00066
3341.95	0.00076	3341.91	0.0011	3342.09	-0.0012	3342.09	-0.0014	3342.15	-0.001			3342.94	0.000149	3343.13	0.0033
3341.95	0.00049	3341.91	0.0014	3342.09	-0.0017	3342.09	-0.0007	3342.16	-0.00075			3342.94	0.000152	3343.13	0.0025
3341.95	-0.00025	3341.92	0.00076	3342.09	-0.00073	3342.09	0.0012	3342.16	1.4e-05			3342.95	0.000155	3343.14	0.0002
3341.96	-0.00077	3341.92	0.00027	3342.1	-0.00026	3342.1	0.00051	3342.16	0.0023			3342.95	0.000158	3343.14	0.0039
3341.96	-0.00042	3341.92	-0.00036	3342.1	0.0019	3342.1	0.00027	3342.17	0.0021			3342.95	0.000161	3343.14	0.0019
3341.96	0.00066	3341.93	-0.00017	3342.1	0.0015	3342.1	-0.00095	3342.17	0.0014			3342.95	0.000164	3343.15	0.0017
3341.97	0.00073	3341.93	-0.0016	3342.11	0.00067	3342.11	-0.00039	3342.18	0.0015			3342.95	0.000167	3343.15	0.003
3341.97	0.00066	3341.94	-0.0014	3342.11	-0.00019	3342.11	0.00078	3342.18	-0.00072			3342.96	0.00017	3343.16	0.0035
3341.98	0.00021	3341.94	9.1e-05	3342.11	-0.0023	3342.11	-1.9e-05	3342.18	-0.002			3342.96	0.000174	3343.16	0.003
3341.98	-0.00019	3341.94	-3.1e-05	3342.12	-0.00082	3342.12	0.001	3342.19	-0.00077			3342.96	0.000177	3343.16	0.0043
3341.98	0.00012	3341.95	0.00022	3342.12	-0.00027	3342.12	0.0024	3342.19	0.0035			3342.96	0.00018	3343.17	0.0047
3341.99	0.00028	3341.95	-0.0001	3342.13	-0.00037	3342.13	0.00031	3342.2	0.0011			3342.96	0.000184	3343.17	0.0049
3341.99	-0.00024	3341.95	0.0013	3342.13	-0.00065	3342.13	7.4e-05	3342.2	0.00042			3342.97	0.000188	3343.18	0.0065
3341.99	-0.00094	3341.96	0.0011	3342.13	-0.00054	3342.13	-0.00076	3342.2	-0.00077			3342.97	0.000191	3343.18	0.0047
3342	-0.001	3341.96	0.00018	3342.14	-0.0018	3342.14	0.00076	3342.21	0.0016			3342.97	0.000195	3343.18	0.0064
3342	0.00058	3341.97	-0.0013	3342.14	0.00016	3342.14	0.0003	3342.21	0.00093			3342.97	0.000199	3343.19	0.0074
3342.01	0.00091	3341.97	-0.00075	3342.14	5.1e-05	3342.14	0.00026	3342.22	0.0022			3342.97	0.000203	3343.19	0.008
3342.01	0.00013	3341.97	-8.8e-05	3342.15	0.00046	3342.15	-0.00088	3342.22	7.2e-05			3342.97	0.000207	3343.2	0.01
3342.01	-0.00011	3341.98	-0.00079	3342.15	0.00083	3342.15	-1.4e-05	3342.22	0.00024			3342.98	0.000212	3343.2	0.0099
3342.02	0.00037	3341.98	-0.00051	3342.16	-0.00039	3342.16	-0.0014	3342.23	-0.0014			3342.98	0.000216	3343.2	0.0094
3342.02	-0.00012	3341.99	4.8e-05	3342.16	-0.0019	3342.16	-0.00043	3342.23	0.001			3342.98	0.00022	3343.21	0.014
3342.03	-0.00057	3341.99	0.0012	3342.16	-0.00055	3342.16	0.00012	3342.24	0.00035			3342.98	0.000225	3343.21	0.015
3342.03	-0.00049	3341.99	0.00088	3342.17	0.00083	3342.17	0.0021	3342.24	-0.00035			3342.99	0.00023	3343.21	0.011
3342.03	0.00018	3342	-0.00094	3342.17	-0.0012	3342.17	0.00082	3342.24	0.0013			3342.99	0.000235	3343.22	0.016
3342.04	0.00013	3342	-0.00019	3342.17	0.00063	3342.17	-0.00038	3342.25	0.0016			3342.99	0.00024	3343.22	0.016
3342.04	0.00015	3342.01	-0.00016	3342.18	3.8e-05	3342.18	-0.0005	3342.25	-0.00017			3342.99	0.000245	3343.23	0.017
3342.05	0.00025	3342.01	0.00059	3342.18	-0.0023	3342.18	-0.00099	3342.26	-0.00019			3342.99	0.00025	3343.23	0.016
3342.05	0.00036	3342.01	0.00011	3342.18	-0.0012	3342.18	-0.00046	3342.26	-0.0022			3342.99	0.000256	3343.23	0.016
3342.05	-0.00013	3342.02	-0.0003	3342.19	2.9e-05	3342.19	-0.0005	3342.26	0.0005			3343	0.000261	3343.24	0.015
3342.06	0.00011	3342.02	-0.00016	3342.19	0.001	3342.19	0.00024	3342.27	0.00066			3343	0.000267	3343.24	0.013
3342.06	-0.00021	3342.03	-0.0012	3342.2	0.00055	3342.2	0.0008	3342.27	-4.9e-05			3343	0.000273	3343.24	0.0076
3342.07	-0.00059	3342.03	-0.00097	3342.2	-0.00034	3342.2	-0.0014	3342.28	0.00039			3343	0.000279	3343.25	0.0015
3342.07	-0.00072	3342.03	-0.00047	3342.2	-3.7e-05	3342.2	-0.0011	3342.28	-0.0028			3343	0.000286	3343.25	-0.0023
3342.07	-6.4e-05	3342.04	0.00066	3342.21	-0.00034	3342.21	-0.00029	3342.28	0.0016			3343.01	0.000292	3343.26	-0.0032
3342.08	-0.00074	3342.04	0.00043	3342.21	-0.0016	3342.21	0.0011	3342.29	0.0014			3343.01	0.000299	3343.26	-0.0076
3342.08	0.00053	3342.05	0.0016	3342.22	0.002	3342.22	-0.00063	3342.29	0.0019			3343.01	0.000306	3343.26	-0.01
3342.09	-0.00015	3342.05	0.0017	3342.22	0.00045	3342.22	-0.00066	3342.29	0.00023			3343.01	0.000313	3343.27	-0.013
3342.09	-0.00091	3342.05	0.00073	3342.22	-0.0005	3342.22	0.0011	3342.3	-0.00029			3343.01	0.00032	3343.27	-0.015
3342.09	8.9e-05	3342.06	0.0014	3342.23	0.00099	3342.23	0.00099	3342.3	-0.0017			3343.02	0.000328	3343.28	-0.015
3342.1	0.00045	3342.06	0.00035	3342.23	-0.00026	3342.23	-0.00029	3342.31	0.0017			3343.02	0.000336	3343.28	-0.016
3342.1	-0.00028	3342.06	-0.00031	3342.23	0.00024	3342.23	0.00023	3342.31	0.0024			3343.02	0.000344	3343.28	-0.015
3342.1	-0.00015	3342.07	0.00022	3342.24	-0.00051	3342.24	0.0017	3342.31	0.002			3343.02	0.000352	3343.29	-0.016
3342.11	0.00019	3342.07	-0.0013	3342.24	0.00019	3342.24	-0.0011	3342.32	0.00065			3343.02	0.000361	3343.29	-0.015
3342.11	-0.00034	3342.08	-0.0017	3342.24	-0.00059	3342.24	0.00068	3342.32	-0.0014			3343.03	0.00037	3343.3	-0.013
3342.12	-0.0011	3342.08	-0.00027	3342.25	0.00013	3342.25	-0.00075	3342.32	-0.0013			3343.03	0.000379	3343.3	-0.011
3342.12	-0.00036	3342.08	0.00059	3342.25	-0.0012	3342.25	-0.00065	3342.33	-0.00025			3343.03	0.000388	3343.3	-0.012
3342.12	-0.00011	3342.09	0.002	3342.26	-0.00037	3342.26	-0.0005	3342.33	0.0012			3343.03	0.000398	3343.31	-0.011
3342.13	-0.00012	3342.09	0.0013	3342.26	5.6e-05	3342.26	0.0001	3342.34	-0.00038			3343.03	0.000408	3343.31	-0.0094
3342.13	-0.00013	3342.1	0.0015	3342.26	0.00028	3342.26	-0.00033	3342.34	0.0012			3343.03	0.000419	3343.32	-0.0088
3342.14	0.00026	3342.1	0.00055	3342.27	0.0018	3342.27	-0.0021	3342.34	8.5e-05			3343.04	0.00043	3343.32	-0.0085
3342.14	0.00036	3342.1	-0.0011	3342.27	-0.0018	3342.27	-0.00083	3342.35	0.0006			3343.04	0.000441	3343.32	-0.0064
3342.14	-0.00025	3342.11	1.9e-05	3342.27	-8.4e-05	3342.27	0.0001	3342.35	-0.0011			3343.04	0.000452	3343.33	-0.0045
3342.15	0.00059	3342.11	-0.00028	3342.28	0.0017	3342.28	6.8e-05	3342.36	-0.00019			3343.04	0.000464	3343.33	-0.0066
3342.15	0.00018	3342.11	-0.0002	3342.28	0.0023	3342.28	0.0012	3342.36	-0.002			3343.05	0.000477	3343.34	-0.0052
3342.16	-0.00015	3342.12	0.00022	3342.28	0.002	3342.28	4.4e-05	3342.36	0.00039			3343.05	0.00049	3343.34	-0.0033
3342.16	-0.0002	3342.12	0.0011	3342.29	0.00066	3342.29	-0.0013	3342.37	0.00076			3343.05	0.000503	3343.34	-0.0041
3342.16	8.1e-05	3342.13	0.0006	3342.29	-0.00087	3342.29	-0.0007	3342.37	4e-05			3343.05	0.000517	3343.35	-0.0056
3342.17	9.9e-05	3342.13	0.00058	3342.3	-0.00096	3342.3	0.00065	3342.38	-0.002			3343.05	0.000531	3343.35	-0.0065
3342.17	0.00019	3342.13	0.002	3342.3	0.0019	3342.3	0.0014	3342.38	0.00021			3343.05	0.000546	3343.35	-0.0021
3342.17	0.0009	3342.14	0.00018	3342.3	0.00075	3342.3	0.0021	3342.38	0.002			3343.06	0.000561	3343.36	-0.0048
3342.18	-0.00016	3342.14	-0.00086	3342.31	-0.00062	3342.31	0.0011	3342.39	0.0014			3343.06	0.000577	3343.36	-0.0052
3342.18	-0.00064	3342.15	-0.00065	3342.31	-0.00059	3342.31	-0.001	3342.39	-0.0009			3343.06	0.000594	3343.37	-0.0025
3342.19	-0.00013	3342.15	-0.00068	3342.32	0.0012	3342.32	7.1e-05	3342.4	-0.0015			3343.06	0.000611	3343.37	-0.0021
3342.19	0.00081	3342.15	-5.8e-05	3342.32	-0.00053	3342.32	-0.0014	3342.4	0.001			3343.07	0.000628	3343.37	-0.0023
3342.19	0.0012	3342.16	-0.00075	3342.32	0.0003	3342.32	-0.0013	3342.4	0.00097			3343.07	0.000647	3343.38	-0.0047
3342.2	-0.00038	3342.16	-0.00044	3342.33	0.0015	3342.33	0.0012	3342.41	1.7e-05			3343.07	0.000666	3343.38	-0.0021
3342.2	-0.0002	3342.17	-0.00052	3342.33	0.00057	3342.33	0.0021	3342.41	-0.00066			3343.07	0.000686	3343.39	-0.0017
3342.21	0.00015	3342.17	0.00052	3342.33	0.0012	3342.33	-0.00057	3342.41	0.0014			3343.07	0.000707	3343.39	0.00049
3342.21	0.00012	3342.17	-0.00038	3342.34	-0.0018	3342.34	-1.7e-05	3342.42	-0.00066			3343.07	0.000728	3343.39	-0.00022
3342.21	0.00024	3342.18	-0.0011	3342.34	-0.00058	3342.34	-0.00056	3342.42	0.0022			3343.08	0.000751	3343.4	0.00011
3342.22	0.0003	3342.18	-0.00037	3342.34	-0.00018	3342.34	0.00053	3342.43	0.0024			3343.08	0.000774	3343.4	-0.0027
3342.22	0.00064	3342.18	-0.00032	3342.35	8.1e-05	3342.35	0.00091	3342.43	0.00095			3343.08	0.000798	3343.41	-0.0018
3342.22	0.00013	3342.19	-0.00091	3342.35	0.00094	3342.35	-0.00049	3342.43	-0.0022			3343.08	0.000824	3343.41	-0.00071
3342.23	-4.3e-05	3342.19	-0.00084	3342.36	0.00025	3342.36	0.0011	3342.44	-0.0018			3343.08	0.00085	3343.41	-0.0018
3342.23	-0.0001	3342.2	-0.0015	3342.36	-0.0029	3342.36	-0.00034	3342.44	0.00025			3343.09	0.000877	3343.42	-0.0005
3342.24	-0.00066	3342.2	-0.00048	3342.36	-0.0015	3342.36	-0.00022	3342.45	-0.0021			3343.09	0.000906	3343.42	-0.00035
3342.24	-0.00082	3342.2	0.00024	3342.37	0.0017	3342.37	0.00032	3342.45	0.0012			3343.09	0.000936	3343.43	-0.0018
3342.24	-0.00037	3342.21	0.0002	3342.37	0.0038	3342.37	0.0017	3342.45	0.0011			3343.09	0.000967	3343.43	-0.002
3342.25	0.00012	3342.21	0.0013	3342.37	0.0015	3342.37	0.0016	3342.46	0.00064			3343.09	0.000999	3343.43	0.00012
3342.25	0.00013	3342.22	0.0011	3342.38	0.00062	3342.38	-0.00057	3342.46	-8.8e-05			3343.1	0.00103	3343.44	-0.00079
3342.26	0.00027	3342.22	0.001	3342.38	0.00095	3342.38	-0.00054	3342.47	-0.00035			3343.1	0.00107	3343.44	-0.0011
3342.26	0.00097	3342.22	0.00096	3342.39	-0.00028	3342.39	0.001	3342.47	-0.0026			3343.1	0.00111	3343.44	-0.00026
3342.26	0.00036	3342.23	6e-05	3342.39	0.00017	3342.39	0.0023	3342.47	-0.001			3343.1	0.00114	3343.45	-0.00029
3342.27	-9.5e-05	3342.23	-0.0011	3342.39	0.00049	3342.39	0.0021	3342.48	0.0033			3343.1	0.00118	3343.45	-0.00092
3342.27	-0.00068	3342.24	-0.00051	3342.4	-0.00085	3342.4	0.00088	3342.48	-0.0014			3343.11	0.00123	3343.46	0.00025
3342.28	-0.00017	3342.24	-0.0006	3342.4	8.2e-05	3342.4	0.00093	3342.49	-0.00027			3343.11	0.00127	3343.46	0.00095
3342.28	-0.00027	3342.24	-0.0005	3342.4	-0.00086	3342.4	-6.5e-05	3342.49	0.0015			3343.11	0.00132	3343.46	-0.00031
3342.28	-0.00017	3342.25	0.0011	3342.41	-0.0021	3342.41	0.00014	3342.49	-0.00066			3343.11	0.00137	3343.47	-0.0011
3342.29	3.8e-06	3342.25	0.00056	3342.41	0.00035	3342.41	4.6e-06	3342.5	-0.0025			3343.11	0.00142	3343.47	-0.00027
3342.29	0.00093	3342.26	0.00085	3342.41	0.0023	3342.41	-0.00046	3342.5	0.00097			3343.11	0.00147	3343.47	0.00023
3342.3	0.00078	3342.26	0.00068	3342.42	0.00042	3342.42	0.00037	3342.51	-0.00066			3343.12	0.00153	3343.48	0.00024
3342.3	0.00015	3342.26	5.8e-05	3342.42	-0.00057	3342.42	0.00051	3342.51	-0.002			3343.12	0.00158	3343.48	0.00063
3342.3	-3.4e-05	3342.27	0.00061	3342.43	-0.00049	3342.43	-1.7e-05	3342.51	-0.0017			3343.12	0.00165	3343.49	0.00035
3342.31	0.0004	3342.27	-0.0006	3342.43	-0.0018	3342.43	0.00096	3342.52	-8.9e-05			3343.12	0.00171	3343.49	-0.00032
3342.31	-0.00058	3342.28	-0.0011	3342.43	-0.00087	3342.43	0.00046	3342.52	0.0021			3343.12	0.00178	3343.49	-0.00068
3342.32	-0.00099	3342.28	-0.0012	3342.44	0.001	3342.44	-3.6e-05	3342.53	0.0025			3343.13	0.00185	3343.5	-0.0015
3342.32	-0.0006	3342.28	0.00048	3342.44	0.001	3342.44	-0.0004	3342.53	-0.0018			3343.13	0.00192	3343.5	0.00058
3342.32	-0.00035	3342.29	-0.00077	3342.45	0.0006	3342.45	-5.3e-05	3342.53	0.0025			3343.13	0.002	3343.51	0.00035
3342.33	-0.0006	3342.29	-0.00016	3342.45	-0.00011	3342.45	-0.00066	3342.54	-0.00054			3343.13	0.00209	3343.51	0.00035
3342.33	0.00016	3342.29	0.00044	3342.45	-0.0011	3342.45	-0.00094	3342.54	-0.00021			3343.14	0.00217	3343.51	0.00049
3342.33	0.00026	3342.3	0.00083	3342.46	0.00042	3342.46	0.00078	3342.54	0.00044			3343.14	0.00226	3343.52	0.00036
3342.34	3.2e-05	3342.3	0.0012	3342.46	0.00073	3342.46	0.00022	3342.55	0.0012			3343.14	0.00236	3343.52	0.00015
3342.34	0.00015	3342.31	0.00058	3342.46	-0.00031	3342.46	0.00055	3342.55	0.00015			3343.14	0.00246	3343.53	-0.0021
3342.35	0.00025	3342.31	0.00015	3342.47	-8.9e-05	3342.47	-0.00098	3342.56	-0.00076			3343.14	0.00257	3343.53	-0.002
3342.35	-0.0006	3342.31	-0.00027	3342.47	0.00018	3342.47	-0.0016	3342.56	0.00056			3343.14	0.00268	3343.53	-0.00064
3342.35	0.00034	3342.32	0.0013	3342.47	-0.0017	3342.47	-0.00047	3342.56	-0.00079			3343.15	0.0028	3343.54	0.0017
3342.36	-0.00015	3342.32	0.001	3342.48	-0.0014	3342.48	0.00065	3342.57	0.00032			3343.15	0.00293	3343.54	-0.00044
3342.36	-2.3e-05	3342.32	0.00056	3342.48	0.00012	3342.48	-0.00032	3342.57	0.0057			3343.15	0.00306	3343.55	-0.00098
3342.36	-0.00078	3342.33	0.00054	3342.49	0.00039	3342.49	0.0011	3342.58	0.0033			3343.15	0.00321	3343.55	-0.0021
3342.37	-0.00042	3342.33	-0.0004	3342.49	-0.0002	3342.49	0.0017	3342.58	-0.00083			3343.15	0.00336	3343.55	0.00026
3342.37	-0.00045	3342.34	8.7e-05	3342.49	0.00046	3342.49	0.0004	3342.58	0.00084			3343.16	0.00351	3343.56	0.00063
3342.38	-9.1e-05	3342.34	-0.0005	3342.5	0.00046	3342.5	-0.0015	3342.59	-0.0007			3343.16	0.00368	3343.56	0.00068
3342.38	-5.8e-05	3342.34	0.00028	3342.5	-0.00053	3342.5	-0.0014	3342.59	0.0014			3343.16	0.00386	3343.57	0.00073
3342.39	-4.6e-05	3342.35	0.00042	3342.5	-0.00085	3342.5	-0.0017	3342.59	0.0019			3343.16	0.00404	3343.57	-0.00049
3342.39	0.00055	3342.35	0.00018	3342.51	0.00042	3342.51	0.00021	3342.6	0.00042			3343.16	0.00424	3343.57	0.00043
3342.39	-0.00059	3342.36	-0.00023	3342.51	0.00044	3342.51	0.00065	3342.6	0.0018			3343.17	0.00445	3343.58	-0.00055
3342.4	-0.00073	3342.36	-0.0005	3342.52	5.2e-05	3342.52	0.00057	3342.61	-0.0014			3343.17	0.00467	3343.58	-0.0009
3342.4	-0.00013	3342.36	0.00069	3342.52	-0.0012	3342.52	-0.00068	3342.61	-0.00046			3343.17	0.0049	3343.58	0.00093
3342.4	-0.0004	3342.37	-0.00071	3342.52	-0.0019	3342.52	0.00013	3342.61	-0.00062			3343.17	0.00515	3343.59	-0.00079
3342.41	-4.5e-05	3342.37	-0.00084	3342.53	0.00036	3342.53	-0.00032	3342.62	0.00055			3343.17	0.00541	3343.59	-0.00038
3342.41	-0.0005	3342.38	-0.00081	3342.53	0.0016	3342.53	0.0031	3342.62	0.0007			3343.18	0.00569	3343.6	1.9e-05
3342.42	0.00074	3342.38	-0.00014	3342.53	-0.0011	3342.53	0.0011	3342.63	0.0026			3343.18	0.00598	3343.6	3.5e-05
3342.42	0.00036	3342.38	0.00035	3342.54	-0.00033	3342.54	-0.00041	3342.63	0.0012			3343.18	0.00629	3343.6	0.00073
3342.42	-9.9e-05	3342.39	0.00063	3342.54	-0.00085	3342.54	-0.00024	3342.63	-0.00027			3343.18	0.00662	3343.61	-0.00045
3342.43	-0.00055	3342.39	-0.00038	3342.55	-0.00023	3342.55	-0.00077	3342.64	0.0018			3343.18	0.00697	3343.61	-0.00083
3342.43	-0.00017	3342.39	-0.00046	3342.55	0.0017	3342.55	0.00043	3342.64	0.002			3343.18	0.00733	3343.62	0.00071
3342.43	0.00063	3342.4	-0.00053	3342.55	0.00094	3342.55	0.00064	3342.65	0.0004			3343.19	0.00771	3343.62	0.0014
3342.44	0.00051	3342.4	-0.00095	3342.56	0.00031	3342.56	0.00037	3342.65	0.0012			3343.19	0.00811	3343.62	0.0019
3342.44	-0.00065	3342.41	-0.001	3342.56	-0.0004	3342.56	0.00011	3342.65	0.0044			3343.19	0.00853	3343.63	-0.00015
3342.45	-6e-05	3342.41	-0.00043	3342.56	-0.00034	3342.56	0.0013	3342.66	0.0015			3343.19	0.00897	3343.63	0.00094
3342.45	0.00011	3342.41	-0.00092	3342.57	0.00071	3342.57	0.00021	3342.66	0.0026			3343.2	0.00943	3343.64	-6.8e-05
3342.45	0.00015	3342.42	-0.00043	3342.57	0.00077	3342.57	0.00032	3342.67	0.0026			3343.2	0.00991	3343.64	0.001
3342.46	-0.0006	3342.42	0.00029	3342.57	0.0018	3342.57	0.0033	3342.67	0.0024			3343.2	0.0104	3343.64	0.00072
3342.46	-0.00087	3342.43	0.001	3342.58	0.0019	3342.58	0.0024	3342.67	0.0013			3343.2	0.0109	3343.65	0.00029
3342.47	-0.00085	3342.43	0.00053	3342.58	0.0015	3342.58	0.0011	3342.68	0.0024			3343.2	0.0114	3343.65	0.0021
3342.47	-0.0006	3342.43	0.00094	3342.59	0.00026	3342.59	0.00022	3342.68	0.00044			3343.2	0.012	3343.66	0.0017
3342.47	-0.00096	3342.44	-1.5e-05	3342.59	-9.5e-05	3342.59	0.0021	3342.68	0.0029			3343.21	0.0125	3343.66	-0.00074
3342.48	-0.00078	3342.44	-0.00081	3342.59	0.00025	3342.59	-0.0013	3342.69	0.0044			3343.21	0.013	3343.66	0.0011
3342.48	0.00016	3342.45	-0.0015	3342.6	-0.00027	3342.6	0.0013	3342.69	0.0051			3343.21	0.0136	3343.67	-0.00024
3342.49	-0.0002	3342.45	-0.0013	3342.6	-0.00052	3342.6	0.0021	3342.7	0.0021			3343.21	0.0141	3343.67	-0.0012
3342.49	-0.00071	3342.45	-0.00028	3342.61	0.00053	3342.61	0.0017	3342.7	0.0042			3343.22	0.0146	3343.67	-0.00093
3342.49	-0.00052	3342.46	-0.0002	3342.61	0.0016	3342.61	4.9e-06	3342.7	0.0032			3343.22	0.015	3343.68	0.00083
3342.5	-3.2e-05	3342.46	7e-05	3342.61	-0.00046	3342.61	-0.00054	3342.71	0.0042			3343.22	0.0154	3343.68	-0.00096
3342.5	0.00036	3342.47	0.00045	3342.62	-0.00049	3342.62	0.0026	3342.71	0.0048			3343.22	0.0158	3343.69	0.00047
3342.51	2.5e-05	3342.47	0.0011	3342.62	-4.8e-05	3342.62	0.0024	3342.72	0.0064			3343.22	0.016	3343.69	0.0022
3342.51	-0.00068	3342.47	0.00078	3342.62	0.00091	3342.62	0.00091	3342.72	0.0022			3343.22	0.0162	3343.69	0.0011
3342.51	-0.00087	3342.48	0.0005	3342.63	-0.00012	3342.63	-0.00033	3342.72	0.0047			3343.23	0.0162	3343.7	0.00077
3342.52	-0.00027	3342.48	0.001	3342.63	0.00025	3342.63	0.00083	3342.73	0.0035			3343.23	0.0161	3343.7	0.0015
3342.52	0.00044	3342.49	-0.00082	3342.63	-0.0015	3342.63	-0.00088	3342.73	0.0041			3343.23	0.0159	3343.7	0.0016
3342.53	0.00036	3342.49	-0.0014	3342.64	0.0012	3342.64	0.0014	3342.74	0.0056			3343.23	0.0155	3343.71	8.6e-05
3342.53	-0.00072	3342.49	0.0003	3342.64	0.0012	3342.64	0.0016	3342.74	0.0072			3343.23	0.0149	3343.71	0.00049
3342.53	-0.00016	3342.5	-0.00045	3342.65	0.0011	3342.65	0.0019	3342.74	0.0052			3343.24	0.0142	3343.72	0.0023
3342.54	-0.00012	3342.5	-0.00059	3342.65	0.00051	3342.65	0.0017	3342.75	0.0046			3343.24	0.0132	3343.72	-0.0012
3342.54	0.0011	3342.5	-0.0015	3342.65	-0.00014	3342.65	0.0023	3342.75	0.0069			3343.24	0.012	3343.72	-0.00026
3342.54	-0.00016	3342.51	-0.00065	3342.66	0.00097	3342.66	-0.00091	3342.76	0.0064			3343.24	0.0107	3343.73	0.00029
3342.55	-0.00039	3342.51	0.0005	3342.66	0.0011	3342.66	0.0017	3342.76	0.007			3343.24	0.00915	3343.73	-0.0016
3342.55	0.00014	3342.52	-8.3e-05	3342.66	0.00047	3342.66	0.0018	3342.76	0.011			3343.25	0.00744	3343.74	0.00063
3342.56	0.00018	3342.52	0.00031	3342.67	0.0011	3342.67	0.0012	3342.77	0.0088			3343.25	0.0056	3343.74	0.00072
3342.56	0.00035	3342.52	-8.7e-05	3342.67	0.0009	3342.67	0.00065	3342.77	0.011			3343.25	0.00365	3343.74	0.00054
3342.56	0.00093	3342.53	-0.0001	3342.68	8.2e-05	3342.68	5.8e-05	3342.78	0.011			3343.25	0.00163	3343.75	-0.00089
3342.57	-3.5e-06	3342.53	-0.0006	3342.68	-0.00011	3342.68	0.0015	3342.78	0.011			3343.25	-0.000426	3343.75	-0.0031
3342.57	-0.00041	3342.53	-0.0014	3342.68	0.001	3342.68	-0.00019	3342.78	0.01			3343.26	-0.00247
3342.57	-0.00055	3342.54	-0.0009	3342.69	0.00093	3342.69	-0.00047	3342.79	0.014			3343.26	-0.00447
3342.58	-0.00065	3342.54	-0.00023	3342.69	0.002	3342.69	0.0017	3342.79	0.015			3343.26	-0.00638
3342.58	0.00069	3342.55	0.00037	3342.69	0.00048	3342.69	0.0022	3342.8	0.016			3343.26	-0.00817
3342.59	0.00038	3342.55	0.00034	3342.7	-0.00047	3342.7	0.0016	3342.8	0.015			3343.26	-0.00981
3342.59	0.00073	3342.55	0.0005	3342.7	0.00041	3342.7	-0.00054	3342.8	0.02			3343.26	-0.0113
3342.59	0.00081	3342.56	0.0012	3342.7	0.0018	3342.7	0.0017	3342.81	0.02			3343.27	-0.0126
3342.6	0.00018	3342.56	0.0011	3342.71	0.0014	3342.71	0.003	3342.81	0.022			3343.27	-0.0136
3342.6	0.00033	3342.57	0.0014	3342.71	0.0021	3342.71	0.0043	3342.81	0.027			3343.27	-0.0145
3342.61	0.00012	3342.57	0.0015	3342.72	0.0026	3342.72	0.0027	3342.82	0.027			3343.27	-0.0152
3342.61	0.00017	3342.57	-6.9e-05	3342.72	0.0044	3342.72	0.0028	3342.82	0.027			3343.28	-0.0157
3342.61	0.0004	3342.58	-0.00052	3342.72	0.0032	3342.72	0.0013	3342.83	0.029			3343.28	-0.016
3342.62	0.0008	3342.58	-0.00057	3342.73	0.0017	3342.73	0.0013	3342.83	0.031			3343.28	-0.0162
3342.62	0.0008	3342.59	-0.00066	3342.73	0.0025	3342.73	0.00082	3342.83	0.029			3343.28	-0.0162
3342.63	0.00039	3342.59	0.00021	3342.74	0.0035	3342.74	0.0028	3342.84	0.026			3343.28	-0.0161
3342.63	0.00055	3342.59	0.00035	3342.74	0.0032	3342.74	0.0024	3342.84	0.026			3343.28	-0.0159
3342.63	0.00016	3342.6	0.0015	3342.74	0.0026	3342.74	0.0041	3342.84	0.021			3343.29	-0.0156
3342.64	-0.00019	3342.6	0.00082	3342.75	0.0027	3342.75	0.0039	3342.85	0.02			3343.29	-0.0153
3342.64	-0.00037	3342.61	0.00032	3342.75	0.0034	3342.75	0.003	3342.85	0.013			3343.29	-0.0148
3342.64	0.00047	3342.61	0.00075	3342.75	0.003	3342.75	0.0047	3342.86	0.0061			3343.29	-0.0144
3342.65	0.0001	3342.61	0.00051	3342.76	0.0023	3342.76	0.0061	3342.86	-0.0036			3343.29	-0.0139
3342.65	0.00081	3342.62	-0.0003	3342.76	0.0037	3342.76	0.0061	3342.86	-0.009			3343.3	-0.0133
3342.66	5.7e-05	3342.62	0.0003	3342.76	0.0047	3342.76	0.0059	3342.87	-0.012			3343.3	-0.0128
3342.66	0.00023	3342.62	0.00059	3342.77	0.0034	3342.77	0.006	3342.87	-0.016			3343.3	-0.0123
3342.66	0.001	3342.63	-9.5e-05	3342.77	0.005	3342.77	0.0056	3342.88	-0.018			3343.3	-0.0117
3342.67	0.00047	3342.63	0.00031	3342.78	0.0045	3342.78	0.0071	3342.88	-0.022			3343.3	-0.0112
3342.67	-0.00021	3342.64	0.00069	3342.78	0.0084	3342.78	0.01	3342.89	-0.023			3343.31	-0.0107
3342.68	0.00061	3342.64	-1.6e-05	3342.78	0.0086	3342.78	0.011	3342.89	-0.026			3343.31	-0.0102
3342.68	0.00056	3342.64	0.00086	3342.79	0.0083	3342.79	0.011	3342.89	-0.027			3343.31	-0.00971
3342.68	0.00094	3342.65	0.00062	3342.79	0.0088	3342.79	0.011	3342.9	-0.026			3343.31	-0.00924
3342.69	0.00097	3342.65	0.00014	3342.79	0.0078	3342.79	0.013	3342.9	-0.027			3343.31	-0.00879
3342.69	0.00058	3342.66	-8.6e-05	3342.8	0.0086	3342.8	0.016	3342.9	-0.024			3343.32	-0.00836
3342.7	-0.00022	3342.66	0.00021	3342.8	0.011	3342.8	0.015	3342.91	-0.023			3343.32	-0.00794
3342.7	-5.7e-06	3342.66	0.00029	3342.8	0.011	3342.8	0.016	3342.91	-0.022			3343.32	-0.00755
3342.7	0.00036	3342.67	0.00068	3342.81	0.013	3342.81	0.019	3342.92	-0.02			3343.32	-0.00718
3342.71	0.0006	3342.67	-5.6e-05	3342.81	0.012	3342.81	0.019	3342.92	-0.018			3343.32	-0.00682
3342.71	0.00041	3342.68	0.00099	3342.82	0.015	3342.82	0.022	3342.92	-0.018			3343.33	-0.00648
3342.72	0.00044	3342.68	0.0012	3342.82	0.016	3342.82	0.023	3342.93	-0.016			3343.33	-0.00616
3342.72	0.00052	3342.68	0.002	3342.82	0.019	3342.82	0.024	3342.93	-0.016			3343.33	-0.00586
3342.72	0.0013	3342.69	0.0014	3342.83	0.021	3342.83	0.026	3342.93	-0.014			3343.33	-0.00558
3342.73	0.00062	3342.69	0.002	3342.83	0.018	3342.83	0.029	3342.94	-0.015			3343.33	-0.0053
3342.73	0.00026	3342.7	0.0017	3342.84	0.021	3342.84	0.028	3342.94	-0.013			3343.34	-0.00505
3342.74	0.00051	3342.7	0.00097	3342.84	0.022	3342.84	0.027	3342.95	-0.013			3343.34	-0.00481
3342.74	0.0017	3342.7	0.00041	3342.84	0.022	3342.84	0.024	3342.95	-0.012			3343.34	-0.00458
3342.74	0.0017	3342.71	0.00029	3342.85	0.021	3342.85	0.021	3342.95	-0.011			3343.34	-0.00436
3342.75	0.00094	3342.71	0.0012	3342.85	0.022	3342.85	0.014	3342.96	-0.0065			3343.34	-0.00416
3342.75	0.00065	3342.71	0.00042	3342.85	0.02	3342.85	0.0087	3342.96	-0.0069			3343.34	-0.00396
3342.75	0.00031	3342.72	6.3e-05	3342.86	0.014	3342.86	0.0036	3342.97	-0.0073			3343.35	-0.00378
3342.76	0.00027	3342.72	0.0011	3342.86	0.0087	3342.86	-0.0018	3342.97	-0.0063			3343.35	-0.00361
3342.76	0.001	3342.73	0.0017	3342.86	0.0041	3342.86	-0.0064	3342.97	-0.0048			3343.35	-0.00345
3342.77	0.0015	3342.73	0.0038	3342.87	0.00034	3342.87	-0.01	3342.98	-0.0074			3343.35	-0.00329
3342.77	0.0013	3342.73	0.0032	3342.87	-0.0037	3342.87	-0.013	3342.98	-0.0061			3343.36	-0.00315
3342.77	0.0016	3342.74	0.0027	3342.88	-0.01	3342.88	-0.02	3342.99	-0.0048			3343.36	-0.00301
3342.78	0.0012	3342.74	0.0022	3342.88	-0.015	3342.88	-0.022	3342.99	-0.0056			3343.36	-0.00288
3342.78	0.0016	3342.75	0.0025	3342.88	-0.017	3342.88	-0.022	3342.99	-0.006			3343.36	-0.00275
3342.79	0.0016	3342.75	0.0022	3342.89	-0.018	3342.89	-0.021	3343	-0.0062			3343.36	-0.00264
3342.79	0.0013	3342.75	0.0025	3342.89	-0.02	3342.89	-0.022	3343	-0.0069			3343.36	-0.00253
3342.79	0.0016	3342.76	0.0024	3342.89	-0.019	3342.89	-0.023	3343.01	-0.0053			3343.37	-0.00242
3342.8	0.0019	3342.76	0.0035	3342.9	-0.02	3342.9	-0.022	3343.01	-0.0043			3343.37	-0.00232
3342.8	0.0026	3342.76	0.0034	3342.9	-0.021	3342.9	-0.021	3343.01	-0.0045			3343.37	-0.00223
3342.8	0.0031	3342.77	0.0027	3342.91	-0.021	3342.91	-0.02	3343.02	-0.0047			3343.37	-0.00214
3342.81	0.0033	3342.77	0.0029	3342.91	-0.019	3342.91	-0.019	3343.02	-0.00091			3343.37	-0.00205
3342.81	0.0032	3342.78	0.0031	3342.91	-0.017	3342.91	-0.017	3343.03	-0.0022			3343.38	-0.00197
3342.82	0.0031	3342.78	0.0035	3342.92	-0.015	3342.92	-0.016	3343.03	-0.0038			3343.38	-0.00189
3342.82	0.0034	3342.78	0.0043	3342.92	-0.013	3342.92	-0.016	3343.03	-0.0039			3343.38	-0.00182
3342.82	0.0039	3342.79	0.0042	3342.92	-0.013	3342.92	-0.014	3343.04	-0.0015			3343.38	-0.00175
3342.83	0.004	3342.79	0.0055	3342.93	-0.013	3342.93	-0.013	3343.04	-0.0016			3343.38	-0.00168
3342.83	0.0044	3342.8	0.0043	3342.93	-0.011	3342.93	-0.013	3343.05	-0.0022			3343.39	-0.00162
3342.84	0.0049	3342.8	0.0053	3342.93	-0.011	3342.93	-0.012	3343.05	-0.0045			3343.39	-0.00156
3342.84	0.0051	3342.8	0.0061	3342.94	-0.011	3342.94	-0.0094	3343.05	-0.0015			3343.39	-0.0015
3342.84	0.0053	3342.81	0.0073	3342.94	-0.0095	3342.94	-0.0076	3343.06	-0.0031			3343.39	-0.00145
3342.85	0.0047	3342.81	0.0082	3342.95	-0.008	3342.95	-0.0079	3343.06	9.8e-06			3343.39	-0.0014
3342.85	0.0044	3342.82	0.0087	3342.95	-0.0081	3342.95	-0.0071	3343.06	-0.0023			3343.4	-0.00135
3342.86	0.0036	3342.82	0.0096	3342.95	-0.007	3342.95	-0.0067	3343.07	-0.00017			3343.4	-0.0013
3342.86	0.0025	3342.82	0.01	3342.96	-0.0061	3342.96	-0.0076	3343.07	-0.0014			3343.4	-0.00125
3342.86	0.0027	3342.83	0.011	3342.96	-0.0065	3342.96	-0.0054	3343.08	-0.0044			3343.4	-0.00121
3342.87	0.0035	3342.83	0.012	3342.97	-0.0056	3342.97	-0.0069	3343.08	-0.0031			3343.4	-0.00117
3342.87	0.0024	3342.84	0.013	3342.97	-0.0061	3342.97	-0.005	3343.08	-0.0009			3343.41	-0.00113
3342.88	0.0014	3342.84	0.014	3342.97	-0.0061	3342.97	-0.0044	3343.09	-0.0018			3343.41	-0.00109
3342.88	-0.00026	3342.84	0.014	3342.98	-0.0029	3342.98	-0.0057	3343.09	-0.0012			3343.41	-0.00105
3342.88	0.00019	3342.85	0.015	3342.98	-0.0037	3342.98	-0.0042	3343.1	-0.0016			3343.41	-0.00102
3342.89	-0.0019	3342.85	0.016	3342.98	-0.0033	3342.98	-0.0049	3343.1	-0.0018			3343.41	-0.000986
3342.89	-0.0024	3342.86	0.016	3342.99	-0.0032	3342.99	-0.0043	3343.1	-0.0022			3343.41	-0.000954
3342.89	-0.003	3342.86	0.015	3342.99	-0.0031	3342.99	-0.0044	3343.11	-0.00065			3343.42	-0.000923
3342.9	-0.0042	3342.86	0.014	3342.99	-0.0026	3342.99	-0.0041	3343.11	-0.00074			3343.42	-0.000894
3342.9	-0.0043	3342.87	0.011	3343	-0.0025	3343	-0.0033	3343.11	-0.0004			3343.42	-0.000866
3342.91	-0.0046	3342.87	0.0085	3343	-0.003	3343	-0.002	3343.12	-0.00053			3343.42	-0.000839
3342.91	-0.0033	3342.87	0.0043	3343.01	-0.0017	3343.01	-0.0012	3343.12	-0.0025			3343.43	-0.000813
3342.91	-0.0034	3342.88	9.1e-05	3343.01	-0.0028	3343.01	-0.0013	3343.13	-0.0042			3343.43	-0.000788
3342.92	-0.0048	3342.88	-0.003	3343.01	-0.0031	3343.01	-0.0027	3343.13	-0.0034			3343.43	-0.000764
3342.92	-0.0053	3342.89	-0.0062	3343.02	-0.0021	3343.02	-0.003	3343.14	-0.00086			3343.43	-0.000741
3342.93	-0.0036	3342.89	-0.0091	3343.02	-0.0019	3343.02	-0.0012	3343.14	-0.00018			3343.43	-0.000719
3342.93	-0.0041	3342.89	-0.011	3343.03	-0.0018	3343.03	-0.0036	3343.14	0.00036			3343.43	-0.000698
3342.93	-0.004	3342.9	-0.012	3343.03	-0.00031	3343.03	-0.0017	3343.15	-0.0011			3343.44	-0.000678
3342.94	-0.0037	3342.9	-0.013	3343.03	-0.001	3343.03	-0.0019	3343.15	-0.0017			3343.44	-0.000658
3342.94	-0.0043	3342.91	-0.014	3343.04	-0.00044	3343.04	-0.0023	3343.15	-0.0014			3343.44	-0.000639
3342.95	-0.0037	3342.91	-0.013	3343.04	-0.0021	3343.04	-0.0022	3343.16	-0.0015			3343.44	-0.000621
3342.95	-0.0021	3342.91	-0.013	3343.04	-0.0021	3343.04	-0.0018	3343.16	-0.0016			3343.44	-0.000603
3342.95	-0.0024	3342.92	-0.013	3343.05	-0.0018	3343.05	-0.0012	3343.17	0.00096			3343.45	-0.000587
3342.96	-0.0027	3342.92	-0.013	3343.05	-0.00085	3343.05	-0.0011	3343.17	0.00027			3343.45	-0.00057
3342.96	-0.0027	3342.93	-0.012	3343.05	-0.0014	3343.05	-0.00078	3343.17	-0.00099			3343.45	-0.000555
3342.97	-0.0023	3342.93	-0.011	3343.06	-0.0011	3343.06	-0.0017	3343.18	0.0026			3343.45	-0.00054
3342.97	-0.0017	3342.93	-0.011	3343.06	-0.002	3343.06	-0.00064	3343.18	-0.00082			3343.45	-0.000525
3342.97	-0.0017	3342.94	-0.011	3343.07	-0.00052	3343.07	-0.0025	3343.19	-0.0013			3343.46	-0.000511
3342.98	-0.0018	3342.94	-0.01	3343.07	-0.0011	3343.07	-0.0014	3343.19	-0.00024			3343.46	-0.000497
3342.98	-0.00073	3342.94	-0.0079	3343.07	-0.00042	3343.07	0.00024	3343.19	-0.002			3343.46	-0.000484
3342.98	-0.0012	3342.95	-0.008	3343.08	0.00028	3343.08	-0.00094	3343.2	-0.0015			3343.46	-0.000472
3342.99	-0.0013	3342.95	-0.0072	3343.08	-0.00032	3343.08	-0.0022	3343.2	-0.0013			3343.46	-0.000459
3342.99	-0.00066	3342.96	-0.0066	3343.08	-0.001	3343.08	-0.0014	3343.2	0.0021			3343.47	-0.000448
3343	-0.00077	3342.96	-0.0068	3343.09	-0.0023	3343.09	-0.0027	3343.21	-0.00093			3343.47	-0.000436
3343	-0.0014	3342.96	-0.0064	3343.09	-0.00019	3343.09	-0.0021	3343.21	-0.00088			3343.47	-0.000425
3343	-0.0006	3342.97	-0.0054	3343.09	0.00081	3343.09	-0.0016	3343.22	0.00031			3343.47	-0.000414
3343.01	0.00028	3342.97	-0.0054	3343.1	0.00066	3343.1	0.00058	3343.22	0.00051			3343.47	-0.000404
3343.01	-0.00089	3342.97	-0.0048	3343.1	-0.0011	3343.1	0.00015	3343.22	0.00043			3343.47	-0.000394
3343.01	-0.0012	3342.98	-0.0044	3343.11	-0.0013	3343.11	-0.00091	3343.23	0.0002			3343.48	-0.000384
3343.02	-0.0018	3342.98	-0.0036	3343.11	-0.00042	3343.11	-0.0023	3343.23	-4.4e-05			3343.48	-0.000375
3343.02	-0.0022	3342.99	-0.0031	3343.11	-8.4e-05	3343.11	-0.0019	3343.24	-0.0026			3343.48	-0.000366
3343.03	-0.0012	3342.99	-0.0033	3343.12	-0.0013	3343.12	-0.00066	3343.24	-0.00042			3343.48	-0.000357
3343.03	-0.00037	3342.99	-0.0033	3343.12	0.0002	3343.12	0.00038	3343.24	0.0017			3343.49	-0.000349
3343.03	0.0001	3343	-0.0032	3343.12	-0.00076	3343.12	-0.0013	3343.25	-0.0015			3343.49	-0.00034
3343.04	0.00022	3343	-0.0026	3343.13	-0.0013	3343.13	-9.1e-05	3343.25	6.1e-05			3343.49	-0.000332
3343.04	0.00023	3343.01	-0.0016	3343.13	-0.00017	3343.13	0.0005	3343.26	0.0018			3343.49	-0.000325
3343.05	-0.00063	3343.01	-0.0029	3343.14	-0.00051	3343.14	-0.00094	3343.26	-0.0014			3343.49	-0.000317
3343.05	0.00093	3343.01	-0.0022	3343.14	-0.00017	3343.14	-0.00033	3343.26	-3.3e-05			3343.49	-0.00031
3343.05	0.00053	3343.02	-0.0015	3343.14	-0.00083	3343.14	-0.00069	3343.27	-0.00045			3343.5	-0.000303
3343.06	-0.00034	3343.02	-0.0024	3343.15	-1.5e-05	3343.15	-0.0017	3343.27	-0.00029			3343.5	-0.000296
3343.06	-0.00081	3343.03	-0.0022	3343.15	-0.0011	3343.15	-0.0017	3343.28	0.00062			3343.5	-0.000289
3343.07	-0.00018	3343.03	-0.0023	3343.16	-0.0016	3343.16	-0.0014	3343.28	0.0015			3343.5	-0.000283
3343.07	-4.8e-05	3343.03	-0.0016	3343.16	0.00019	3343.16	-0.00052	3343.28	-5.5e-05			3343.51	-0.000277
3343.07	0.00029	3343.04	-8.1e-05	3343.16	0.00025	3343.16	-0.00042	3343.29	-0.003			3343.51	-0.000271
3343.08	0.00048	3343.04	3.3e-07	3343.17	-7.8e-05	3343.17	-0.00027	3343.29	-0.0017			3343.51	-0.000265
3343.08	0.00021	3343.05	-0.00094	3343.17	-0.001	3343.17	-7.6e-05	3343.3	-0.0027			3343.51	-0.000259
3343.09	0.00031	3343.05	-0.0015	3343.17	-0.00098	3343.17	0.00015	3343.3	0.00079			3343.51	-0.000253
3343.09	6e-05	3343.05	-0.0014	3343.18	-0.0012	3343.18	-0.00022	3343.3	0.00021			3343.51	-0.000248
3343.09	-0.001	3343.06	-0.002	3343.18	0.00099	3343.18	-0.0012	3343.31	0.0023			3343.52	-0.000243
3343.1	-0.00042	3343.06	-0.0011	3343.18	-0.00031	3343.18	1.1e-05	3343.31	-0.0019			3343.52	-0.000238
3343.1	4.4e-05	3343.07	-0.0016	3343.19	-0.00031	3343.19	0.001	3343.32	-0.0021			3343.52	-0.000233
3343.11	-3.2e-05	3343.07	-0.00031	3343.19	-0.00012	3343.19	-0.00039	3343.32	-0.00092			3343.52	-0.000228
3343.11	-0.00051	3343.07	-0.00063	3343.2	-0.0014	3343.2	-0.0015	3343.32	0.0014			3343.52	-0.000223
3343.11	-0.00062	3343.08	-0.00032	3343.2	-0.00044	3343.2	-0.00096	3343.33	0.0023			3343.53	-0.000219
3343.12	0.00042	3343.08	-0.0013	3343.2	-0.00065	3343.2	0.00043	3343.33	0.00078			3343.53	-0.000214
3343.12	-4.2e-05	3343.08	-0.0007	3343.21	0.0019	3343.21	0.0015	3343.33	-0.00065			3343.53	-0.00021
3343.12	-0.00041	3343.09	-0.00018	3343.21	0.00034	3343.21	0.0015	3343.34	-0.00089			3343.53	-0.000206
3343.13	-0.00063	3343.09	-0.00066	3343.21	1.7e-05	3343.21	0.00029	3343.34	-0.0011			3343.53	-0.000201
3343.13	-7.7e-05	3343.1	-0.00094	3343.22	-0.0023	3343.22	0.00042	3343.35	0.00048			3343.54	-0.000197
3343.14	5.3e-05	3343.1	-0.00058	3343.22	-0.00043	3343.22	-0.00089	3343.35	-0.0014			3343.54	-0.000194
3343.14	0.00023	3343.1	-0.00037	3343.22	0.0011	3343.22	-0.0012	3343.35	2.6e-05			3343.54	-0.00019
3343.14	1.6e-05	3343.11	-0.00064	3343.23	0.0013	3343.23	0.00055	3343.36	-0.00086			3343.54	-0.000186
3343.15	-0.00062	3343.11	-0.0016	3343.23	0.0021	3343.23	-0.00021	3343.36	-0.003			3343.54	-0.000182
3343.15	-0.00026	3343.11	-0.00033	3343.24	0.00056	3343.24	-0.0011	3343.37	-0.0012			3343.55	-0.000179
3343.16	-0.0003	3343.12	-0.00073	3343.24	-0.00064	3343.24	-7.3e-05	3343.37	-0.0014			3343.55	-0.000175
3343.16	-0.00037	3343.12	-0.00056	3343.24	-0.0024	3343.24	-0.00015	3343.37	-0.00054			3343.55	-0.000172
3343.16	-0.00061	3343.13	-0.00038	3343.25	-0.0014	3343.25	-0.00071	3343.38	-0.00094			3343.55	-0.000169
3343.17	-0.00052	3343.13	-0.0015	3343.25	-0.00022	3343.25	-0.0018	3343.38	0.00044			3343.55	-0.000166
3343.17	-0.00046	3343.14	-0.0019	3343.26	0.0025	3343.26	-0.0018	3343.39	-0.00081			3343.55	-0.000163
3343.18	-0.00033	3343.14	-0.0014	3343.26	0.0016	3343.26	-0.00068	3343.39	0.001			3343.56	-0.00016
3343.18	-0.00042	3343.14	-0.0009	3343.26	0.00058	3343.26	0.00066	3343.39	0.0017			3343.56	-0.000157
3343.18	-0.00018	3343.15	-0.001	3343.27	-0.0018	3343.27	-0.00079	3343.4	0.00062			3343.56	-0.000154
3343.19	8.2e-05	3343.15	-0.00044	3343.27	-0.0014	3343.27	-0.0027	3343.4	0.0009			3343.56	-0.000151
3343.19	0.0005	3343.15	0.00043	3343.27	-0.0014	3343.27	-0.002	3343.41	-0.0023			3343.57	-0.000148
3343.19	0.0019	3343.16	-0.00033	3343.28	-0.00011	3343.28	-0.001	3343.41	-0.00044			3343.57	-0.000146
3343.2	0.00084	3343.16	0.00048	3343.28	0.0012	3343.28	-0.00071	3343.41	-0.00088			3343.57	-0.000143
3343.2	0.0011	3343.17	-0.00028	3343.28	-0.00054	3343.28	0.001	3343.42	0.0013			3343.57	-0.00014
3343.21	0.00045	3343.17	3.2e-05	3343.29	-7.9e-05	3343.29	-0.00037	3343.42	-0.0013			3343.57	-0.000138
3343.21	-0.00027	3343.17	-6.6e-06	3343.29	-0.0003	3343.29	-0.0014	3343.42	-0.00091			3343.57	-0.000136
3343.21	-4.1e-05	3343.18	3.5e-05	3343.3	0.00034	3343.3	-0.0012	3343.43	0.00033			3343.58	-0.000133
3343.22	-0.00011	3343.18	-0.00033	3343.3	0.0004	3343.3	-0.0012	3343.43	-0.0026			3343.58	-0.000131
3343.22	-0.00095	3343.18	-0.00061	3343.3	0.0013	3343.3	-0.001	3343.44	-0.00071			3343.58	-0.000129
3343.22	-0.0015	3343.19	-0.00083	3343.31	-0.0011	3343.31	0.00069	3343.44	0.0014			3343.58	-0.000126
3343.23	-9.6e-05	3343.19	-1.8e-05	3343.31	-0.00056	3343.31	0.0012	3343.44	-0.001			3343.59	-0.000124
3343.23	0.00042	3343.2	7.2e-05	3343.31	0.00023	3343.31	0.00022	3343.45	0.00032			3343.59	-0.000122
3343.24	3.2e-05	3343.2	0.00057	3343.32	-0.00025	3343.32	-0.00081	3343.45	-9.4e-05			3343.59	-0.00012
3343.24	0.00062	3343.2	0.00038	3343.32	-0.00094	3343.32	-0.00061	3343.45	-0.0015			3343.59	-0.000118
3343.24	0.00063	3343.21	6.6e-05	3343.32	0.00049	3343.32	0.00063	3343.46	-0.0012			3343.59	-0.000116
3343.25	0.00061	3343.21	0.00028	3343.33	-0.00019	3343.33	0.00022	3343.46	0.0028			3343.59	-0.000114
3343.25	0.00038	3343.22	0.00036	3343.33	-0.0021	3343.33	-0.00072	3343.47	0.0013			3343.6	-0.000112
3343.26	2.8e-05	3343.22	-0.00059	3343.34	-0.0012	3343.34	-0.00017	3343.47	-0.001			3343.6	-0.00011
3343.26	-0.00075	3343.22	-0.001	3343.34	-0.00078	3343.34	-0.0016	3343.47	-0.0011			3343.6	-0.000109
3343.26	-0.00026	3343.23	0.00011	3343.34	0.001	3343.34	-0.00083	3343.48	-2.3e-05			3343.6	-0.000107
3343.27	0.00065	3343.23	-0.00015	3343.35	0.00068	3343.35	0.00071	3343.48	-0.00073			3343.6	-0.000105
3343.27	0.00084	3343.24	2.9e-05	3343.35	-0.0012	3343.35	-0.00015	3343.49	0.00032			3343.61	-0.000103
3343.28	0.00093	3343.24	0.00013	3343.36	-0.0024	3343.36	-0.0002	3343.49	0.0031			3343.61	-0.000102
3343.28	-0.00021	3343.24	0.00043	3343.36	-0.0016	3343.36	0.00029	3343.49	0.001			3343.61	-0.0001
3343.28	-2.6e-05	3343.25	-0.00012	3343.36	-0.0013	3343.36	-0.00031	3343.5	-0.0017			3343.61	-9.84e-05
3343.29	-0.00042	3343.25	-0.00047	3343.37	5.4e-05	3343.37	-0.00062	3343.5	-0.0016			3343.61	-9.69e-05
3343.29	-0.00046	3343.26	-0.00032	3343.37	0.0029	3343.37	-0.00035	3343.51	0.0013			3343.62	-9.54e-05
3343.3	-7.4e-05	3343.26	-0.00074	3343.37	0.00075	3343.37	0.00053	3343.51	-0.00049			3343.62	-9.39e-05
3343.3	-0.00049	3343.26	-8.9e-05	3343.38	-0.00096	3343.38	-0.001	3343.51	0.00084			3343.62	-9.24e-05
3343.3	-0.001	3343.27	-0.00097	3343.38	-0.0029	3343.38	-0.001	3343.52	-0.00054			3343.62	-9.1e-05
3343.31	0.00016	3343.27	1.4e-05	3343.39	-0.00097	3343.39	-0.0005	3343.52	-0.0002			3343.62	-8.96e-05
3343.31	0.0001	3343.28	0.00059	3343.39	-0.00048	3343.39	0.00041	3343.53	-0.00053			3343.62	-8.82e-05
3343.32	0.00023	3343.28	0.00057	3343.39	0.0014	3343.39	0.0011	3343.53	-0.00096			3343.63	-8.69e-05
3343.32	0.00077	3343.28	0.00011	3343.4	-0.00022	3343.4	0.00058	3343.53	0.0017			3343.63	-8.55e-05
3343.32	0.00062	3343.29	-0.00031	3343.4	0.00028	3343.4	-0.00041	3343.54	-0.00041			3343.63	-8.42e-05
3343.33	0.0011	3343.29	0.0002	3343.4	-0.00083	3343.4	-0.0011	3343.54	-0.00022			3343.63	-8.3e-05
3343.33	0.00078	3343.29	-0.00041	3343.41	-0.0012	3343.41	-0.00059	3343.55	-0.001			3343.64	-8.17e-05
3343.33	-0.0013	3343.3	-0.00077	3343.41	-0.0009	3343.41	-0.0011	3343.55	-0.0003			3343.64	-8.05e-05
3343.34	-0.00029	3343.3	-0.00027	3343.41	-0.0013	3343.41	0.00063	3343.55	0.0014			3343.64	-7.93e-05
3343.34	3.6e-05	3343.31	-0.00011	3343.42	-0.00066	3343.42	-0.00085	3343.56	0.0013			3343.64	-7.82e-05
3343.35	-0.00036	3343.31	-0.00039	3343.42	-0.0011	3343.42	-0.00025	3343.56	0.0015			3343.64	-7.7e-05
3343.35	0.00028	3343.31	-0.00034	3343.43	0.00042	3343.43	-2.8e-05	3343.57	-0.00047			3343.64	-7.59e-05
3343.35	0.00064	3343.32	-0.00018	3343.43	0.0004	3343.43	-0.0018	3343.57	0.0021			3343.65	-7.48e-05
3343.36	0.00026	3343.32	-0.0012	3343.43	0.00063	3343.43	0.00029	3343.57	0.0007			3343.65	-7.37e-05
3343.36	-0.00045	3343.33	-0.00093	3343.44	0.00031	3343.44	0.00061	3343.58	-0.00023			3343.65	-7.27e-05
3343.36	0.0001	3343.33	-0.00039	3343.44	0.00033	3343.44	0.00064	3343.58	0.0017			3343.65	-7.16e-05
3343.37	-5.6e-05	3343.33	0.00011	3343.44	-0.0015	3343.44	-0.0014	3343.58	6e-05			3343.66	-7.06e-05
3343.37	-0.00061	3343.34	0.00057	3343.45	-0.0012	3343.45	-0.0014	3343.59	0.00032			3343.66	-6.96e-05
3343.38	-0.00045	3343.34	0.0011	3343.45	-0.00033	3343.45	-0.0021	3343.59	-0.0041			3343.66	-6.86e-05
3343.38	-0.00061	3343.34	0.0019	3343.45	0.0026	3343.45	9.4e-05	3343.6	-0.00099			3343.66	-6.76e-05
3343.39	-0.00069	3343.35	-0.0008	3343.46	0.00046	3343.46	9.6e-05	3343.6	4.8e-05			3343.66	-6.67e-05
3343.39	-7.6e-05	3343.35	-0.00014	3343.46	-0.00035	3343.46	0.0003	3343.6	-0.0008			3343.66	-6.58e-05
3343.39	0.00017	3343.36	-0.00069	3343.47	0.00054	3343.47	-0.00065	3343.61	-0.0024			3343.67	-6.49e-05
3343.4	-0.00067	3343.36	0.00025	3343.47	-0.0015	3343.47	0.00054	3343.61	-0.0021			3343.67	-6.4e-05
3343.4	-0.00022	3343.36	0.0009	3343.47	4.3e-05	3343.47	-0.00018	3343.62	-0.00099			3343.67	-6.31e-05
3343.4	0.00032	3343.37	0.0013	3343.48	-0.00032	3343.48	-0.0015	3343.62	0.00021			3343.67	-6.22e-05
3343.41	0.00056	3343.37	0.00037	3343.48	0.0014	3343.48	1.7e-06	3343.62	-0.0013			3343.67	-6.14e-05
3343.41	-0.00067	3343.38	-0.00065	3343.49	0.0013	3343.49	0.0004	3343.63	-0.00017			3343.68	-6.05e-05
3343.42	-0.00057	3343.38	-5.4e-05	3343.49	0.00064	3343.49	-7e-05	3343.63	0.0014			3343.68	-5.97e-05
3343.42	0.00012	3343.38	0.00026	3343.49	-4.6e-05	3343.49	-0.0011	3343.64	-0.00057			3343.68	-5.89e-05
3343.42	7.7e-05	3343.39	8.6e-05	3343.5	-0.00081	3343.5	-0.0019	3343.64	-0.001			3343.68	-5.81e-05
3343.43	1.1e-06	3343.39	-0.00084	3343.5	0.0016	3343.5	-0.00019	3343.64	-0.0019			3343.68	-5.74e-05
3343.43	0.0005	3343.4	-0.0016	3343.5	0.00049	3343.5	0.00085	3343.65	0.0013			3343.69	-5.66e-05
3343.44	0.00084	3343.4	-0.00096	3343.51	-0.00069	3343.51	-0.00064	3343.65	0.00062			3343.69	-5.59e-05
3343.44	0.00041	3343.4	0.00014	3343.51	-0.00046	3343.51	0.00037	3343.66	-0.00026			3343.69	-5.51e-05
3343.44	0.00012	3343.41	0.00036	3343.51	-0.00035	3343.51	-0.0013	3343.66	-0.0003			3343.69	-5.44e-05
3343.45	0.00042	3343.41	0.00023	3343.52	0.0001	3343.52	-1.4e-05	3343.66	-0.0024			3343.69	-5.37e-05
3343.45	4.8e-06	3343.41	0.00056	3343.52	0.0021	3343.52	-0.0012	3343.67	-0.0002			3343.7	-5.3e-05
3343.45	-0.00085	3343.42	-0.00036	3343.53	0.00092	3343.53	0.00049	3343.67	-0.00019			3343.7	-5.23e-05
3343.46	-0.00057	3343.42	-0.00024	3343.53	0.00095	3343.53	0.00027	3343.67	0.00036			3343.7	-5.16e-05
3343.46	0.00028	3343.43	0.00039	3343.53	0.0021	3343.53	0.0019	3343.68	0.00066			3343.7	-5.1e-05
3343.47	-6.2e-05	3343.43	0.00085	3343.54	0.00054	3343.54	0.002	3343.68	0.00093			3343.7	-5.03e-05
3343.47	0.00052	3343.43	0.0011	3343.54	0.00059	3343.54	0.00092	3343.69	-0.0029			3343.7	-4.97e-05
3343.47	0.00053	3343.44	8e-05	3343.55	-0.00034	3343.55	-9e-05	3343.69	-0.0018			3343.71	-4.91e-05
3343.48	-4.3e-05	3343.44	-0.00041	3343.55	0.00032	3343.55	0.00019	3343.69	-0.0011			3343.71	-4.84e-05
3343.48	0.0003	3343.45	-0.00098	3343.55	-8.8e-06	3343.55	0.00096	3343.7	0.00041			3343.71	-4.78e-05
3343.49	-0.0001	3343.45	0.00054	3343.56	-0.0011	3343.56	0.0013	3343.7	0.0024			3343.71	-4.72e-05
3343.49	0.00023	3343.45	0.00027	3343.56	-0.0012	3343.56	0.00037	3343.71	0.0012			3343.72	-4.66e-05
3343.49	0.0011	3343.46	0.0011	3343.56	5.9e-05	3343.56	-8.1e-05	3343.71	-0.001			3343.72	-4.61e-05
3343.5	0.00078	3343.46	0.00085	3343.57	0.0012	3343.57	-0.0011	3343.71	-0.00059			3343.72	-4.55e-05
3343.5	-0.00095	3343.47	0.00093	3343.57	0.00045	3343.57	-0.001	3343.72	1.4e-05			3343.72	-4.49e-05
3343.51	-0.00057	3343.47	0.0006	3343.57	-0.00085	3343.57	-0.00042	3343.72	-0.00093			3343.72	-4.44e-05
3343.51	-5e-05	3343.47	-0.00011	3343.58	-0.00047	3343.58	-0.00031	3343.72	0.00054			3343.72	-4.38e-05
3343.51	-0.00056	3343.48	-0.001	3343.58	0.0007	3343.58	-3.7e-05	3343.73	0.00082			3343.73	-4.33e-05
3343.52	-0.00018	3343.48	-0.0011	3343.59	-0.0011	3343.59	8.9e-06	3343.73	-0.00052			3343.73	-4.28e-05
3343.52	0.00065	3343.49	-0.00041	3343.59	-0.00073	3343.59	-0.00033	3343.74	-0.0011			3343.73	-4.23e-05
3343.53	0.00053	3343.49	0.0003	3343.59	0.00025	3343.59	0.00092	3343.74	-0.0023			3343.73	-4.18e-05
3343.53	0.00032	3343.49	0.00013	3343.6	0.0017	3343.6	-0.0012	3343.74	-0.0016			3343.73	-4.13e-05
3343.53	0.001	3343.5	-0.00039	3343.6	0.0025	3343.6	0.0017	3343.75	0.0015			3343.74	-4.08e-05
3343.54	-0.00058	3343.5	0.00013	3343.6	0.0011	3343.6	0.0013	3343.75	0.00044			3343.74	-4.03e-05
3343.54	-0.00058	3343.51	0.00044	3343.61	-0.0015	3343.61	0.0012	3343.76	-0.0015			3343.74	-3.98e-05
3343.55	0.00037	3343.51	0.00018	3343.61	0.0014	3343.61	-0.00089	3343.76	-3.3e-05			3343.74	-3.93e-05
3343.55	8.2e-05	3343.51	0.00062	3343.61	0.0011	3343.61	-0.0015	3343.76	-9.5e-05			3343.74	-3.34e-05
3343.55	2.5e-05	3343.52	-0.0011	3343.62	-0.00011	3343.62	0.00032	3343.77	-0.00055			3343.75	-2.58e-05
3343.56	0.00033	3343.52	-0.00088	3343.62	0.00053	3343.62	0.00093	3343.77	0.0016			3343.75	-1.71e-05
3343.56	0.00017	3343.52	-0.00074	3343.63	3.2e-05	3343.63	0.00024	3343.78	-0.0019			3343.75	-7.7e-06
3343.56	0.00076	3343.53	-0.0012	3343.63	0.0005	3343.63	0.00071	3343.78	-0.0049			3343.75	2e-06

## Sheet: figure2
power saturation															Vg=-1.5V													Vg=-0.4V
Magnetic field (G)	ESR intensity (a.u.)														Temperature (K)	T1 (s)	error +	error -		T2 (s)	error +	error -		T2*(s)	error +	error -		Temperature (K)	T1 (s)	error +	error -		T2 (s)	error +	error -		T2*(s)	error +	error -		tau_c	T1	T2
3342.6	0.0131	3342.6	0.0465	3342.6	0.101	3342.6	0.172	3342.6	0.24	3342.6	0.293	3342.6	0.327		5	7.496e-07	9.241e-09	9.241e-09	5	4.659e-07	8.578e-09	8.578e-09	5	6.759e-07	1.43e-08	1.43e-08		290	2.406e-06	5.5798e-08	5.5798e-08	290	1.948e-06	6.4099e-08	6.4099e-08	290	3.273e-06	1.293e-07	1.293e-07		0.01	50.005	50.0025
3342.6	0.0131	3342.6	0.0465	3342.6	0.103	3342.6	0.172	3342.6	0.239	3342.6	0.293	3342.6	0.327		10	7.541e-07	7.795e-09	7.795e-09	10	5.015e-07	2.64e-09	2.64e-09	10	7.512e-07	2.057e-09	2.057e-09		260	2.47e-06	6.848e-08	6.848e-08	260	1.816e-06	2.6441e-08	2.6441e-08	260	2.871e-06	1.985e-08	1.985e-08		0.01023	48.867	48.8644
3342.6	0.0131	3342.6	0.0465	3342.6	0.1	3342.6	0.173	3342.6	0.239	3342.6	0.294	3342.6	0.328		20	7.556e-07	6.47e-09	6.47e-09	20	5.296e-07	2.322e-09	2.322e-09	20	8.153e-07	1.74e-09	1.74e-10		230	2.221e-06	6.0753e-08	6.0753e-08	230	1.619e-06	2.287e-08	2.287e-08	230	2.547e-06	1.667e-08	1.667e-08		0.01047	47.7549	47.7522
3342.6	0.0131	3342.6	0.0465	3342.6	0.101	3342.6	0.171	3342.6	0.239	3342.6	0.294	3342.6	0.328		50	7.044e-07	6.815e-09	6.815e-09	50	5.28e-07	2.293e-09	2.293e-09	50	8.4463e-07	9.672e-09	9.627e-09		170	2.395e-06	8.983e-08	8.983e-08	170	1.417e-06	2.7215e-08	2.7215e-08	170	2.013e-06	2.315e-08	2.315e-08		0.01072	46.6681	46.6654
3342.61	0.0131	3342.61	0.0465	3342.61	0.101	3342.61	0.171	3342.61	0.239	3342.61	0.294	3342.61	0.328		80	7.439e-07	6.823e-09	6.823e-09	80	5.729e-07	2.71e-09	2.71e-09	80	9.3167e-07	1.815e-09	1.815e-09		140	2.132e-06	8.0484e-08	8.0484e-08	140	1.345e-06	2.3844e-08	2.3844e-08	140	1.924e-06	1.893e-08	1.893e-08		0.01096	45.606	45.6033
3342.61	0.0131	3342.61	0.0465	3342.61	0.101	3342.61	0.171	3342.61	0.24	3342.61	0.294	3342.61	0.328		110	7.156e-07	7.387e-09	7.387e-09	110	5.405e-07	2.853e-09	2.853e-09	110	8.685e-07	1.925e-09	1.925e-09		110	1.979e-06	6.2193e-08	6.2193e-08	110	1.275e-06	1.9676e-08	1.9676e-08	110	1.881e-06	1.473e-08	1.473e-08		0.01122	44.5682	44.5654
3342.61	0.0108	3342.61	0.0477	3342.61	0.101	3342.61	0.171	3342.61	0.24	3342.61	0.293	3342.61	0.328		170	8.732e-07	1.287e-08	1.287e-08	170	6.097e-07	4.362e-09	4.362e-09	170	9.368e-07	2.892e-09	2.892e-09		80	1.903e-06	5.1554e-08	5.1554e-08	80	1.151e-06	1.4807e-08	1.4807e-08	80	1.649e-06	1.107e-08	1.107e-08		0.01148	43.5539	43.551
3342.61	0.0161	3342.61	0.0474	3342.61	0.101	3342.61	0.171	3342.61	0.241	3342.61	0.293	3342.61	0.328		200	1.085e-06	1.275e-08	1.275e-08	200	7.303e-07	4.297e-09	4.297e-09	200	1.101e-06	3.202e-09	3.202e-09															0.01175	42.5628	42.5598
3342.61	0.015	3342.61	0.0471	3342.61	0.101	3342.61	0.171	3342.61	0.241	3342.61	0.293	3342.61	0.328		230	1.547e-06	1.79e-08	1.79e-08	230	9.494e-07	5.75e-09	5.75e-09	230	1.37e-06	4.951e-09	4.951e-09															0.01202	41.5942	41.5912
3342.61	0.0139	3342.61	0.0469	3342.61	0.101	3342.61	0.171	3342.61	0.241	3342.61	0.293	3342.61	0.328		260	1.711e-06	2.35e-08	2.35e-08	260	1.063e-06	7.729e-09	7.729e-09	260	1.542e-06	6.722e-09	6.722e-09															0.0123	40.6477	40.6446
3342.62	0.0131	3342.62	0.0467	3342.62	0.102	3342.62	0.172	3342.62	0.241	3342.62	0.293	3342.62	0.328		290	1.653e-06	2.478e-08	2.478e-08	290	1.158e-06	9.445e-09	9.445e-09	290	1.783e-06	7.97e-09	7.97e-09															0.01259	39.7227	39.7196
3342.62	0.0128	3342.62	0.0464	3342.62	0.102	3342.62	0.172	3342.62	0.241	3342.62	0.293	3342.62	0.328																												0.01288	38.8188	38.8156
3342.62	0.0127	3342.62	0.0462	3342.62	0.102	3342.62	0.173	3342.62	0.24	3342.62	0.293	3342.62	0.328																												0.01318	37.9355	37.9322
3342.62	0.0129	3342.62	0.0462	3342.62	0.102	3342.62	0.173	3342.62	0.24	3342.62	0.294	3342.62	0.328																												0.01349	37.0723	37.0689
3342.62	0.0131	3342.62	0.0463	3342.62	0.102	3342.62	0.173	3342.62	0.241	3342.62	0.294	3342.62	0.328																												0.0138	36.2287	36.2253
3342.63	0.0134	3342.63	0.0465	3342.63	0.101	3342.63	0.173	3342.63	0.241	3342.63	0.294	3342.63	0.328																												0.01413	35.4044	35.4008
3342.63	0.0135	3342.63	0.0466	3342.63	0.101	3342.63	0.172	3342.63	0.241	3342.63	0.295	3342.63	0.329																												0.01445	34.5988	34.5952
3342.63	0.0134	3342.63	0.0466	3342.63	0.101	3342.63	0.172	3342.63	0.241	3342.63	0.295	3342.63	0.329																												0.01479	33.8115	33.8079
3342.63	0.0132	3342.63	0.0467	3342.63	0.102	3342.63	0.172	3342.63	0.241	3342.63	0.295	3342.63	0.33																												0.01514	33.0422	33.0385
3342.63	0.0132	3342.63	0.0468	3342.63	0.102	3342.63	0.172	3342.63	0.241	3342.63	0.295	3342.63	0.33																												0.01549	32.2905	32.2866
3342.64	0.0134	3342.64	0.0469	3342.64	0.102	3342.64	0.172	3342.64	0.241	3342.64	0.294	3342.64	0.33																												0.01585	31.5558	31.5518
3342.64	0.0137	3342.64	0.0468	3342.64	0.102	3342.64	0.172	3342.64	0.241	3342.64	0.294	3342.64	0.33																												0.01622	30.8379	30.8338
3342.64	0.0138	3342.64	0.0464	3342.64	0.102	3342.64	0.173	3342.64	0.241	3342.64	0.293	3342.64	0.33																												0.0166	30.1363	30.1321
3342.64	0.0137	3342.64	0.0459	3342.64	0.102	3342.64	0.173	3342.64	0.241	3342.64	0.293	3342.64	0.329																												0.01698	29.4507	29.4464
3342.64	0.0134	3342.64	0.0456	3342.64	0.102	3342.64	0.173	3342.64	0.241	3342.64	0.293	3342.64	0.329																												0.01738	28.7807	28.7763
3342.65	0.0133	3342.65	0.0456	3342.65	0.102	3342.65	0.173	3342.65	0.241	3342.65	0.293	3342.65	0.329																												0.01778	28.126	28.1215
3342.65	0.0134	3342.65	0.0458	3342.65	0.102	3342.65	0.173	3342.65	0.241	3342.65	0.294	3342.65	0.329																												0.0182	27.4861	27.4816
3342.65	0.0134	3342.65	0.0462	3342.65	0.102	3342.65	0.173	3342.65	0.241	3342.65	0.293	3342.65	0.328																												0.01862	26.8609	26.8562
3342.65	0.0133	3342.65	0.0466	3342.65	0.102	3342.65	0.173	3342.65	0.241	3342.65	0.293	3342.65	0.328																												0.01905	26.2499	26.2451
3342.65	0.013	3342.65	0.047	3342.65	0.102	3342.65	0.173	3342.65	0.241	3342.65	0.293	3342.65	0.328																												0.0195	25.6528	25.6479
3342.66	0.0128	3342.66	0.0473	3342.66	0.101	3342.66	0.172	3342.66	0.241	3342.66	0.293	3342.66	0.328																												0.01995	25.0693	25.0644
3342.66	0.0127	3342.66	0.0474	3342.66	0.101	3342.66	0.172	3342.66	0.241	3342.66	0.293	3342.66	0.328																												0.02042	24.4992	24.494
3342.66	0.0126	3342.66	0.0474	3342.66	0.101	3342.66	0.173	3342.66	0.241	3342.66	0.293	3342.66	0.328																												0.02089	23.9419	23.9367
3342.66	0.0127	3342.66	0.0473	3342.66	0.101	3342.66	0.173	3342.66	0.24	3342.66	0.294	3342.66	0.328																												0.02138	23.3974	23.3921
3342.66	0.0129	3342.66	0.0471	3342.66	0.101	3342.66	0.173	3342.66	0.24	3342.66	0.294	3342.66	0.329																												0.02188	22.8653	22.8599
3342.66	0.013	3342.66	0.0471	3342.66	0.1	3342.66	0.173	3342.66	0.24	3342.66	0.294	3342.66	0.329																												0.02239	22.3454	22.3398
3342.67	0.013	3342.67	0.0471	3342.67	0.1	3342.67	0.173	3342.67	0.241	3342.67	0.295	3342.67	0.33																												0.02291	21.8373	21.8315
3342.67	0.0127	3342.67	0.0472	3342.67	0.101	3342.67	0.173	3342.67	0.241	3342.67	0.295	3342.67	0.329																												0.02344	21.3407	21.3348
3342.67	0.0125	3342.67	0.0472	3342.67	0.101	3342.67	0.173	3342.67	0.241	3342.67	0.295	3342.67	0.329																												0.02399	20.8555	20.8495
3342.67	0.0125	3342.67	0.0473	3342.67	0.101	3342.67	0.173	3342.67	0.241	3342.67	0.294	3342.67	0.328																												0.02455	20.3813	20.3752
3342.68	0.0128	3342.68	0.0473	3342.68	0.101	3342.68	0.172	3342.68	0.241	3342.68	0.294	3342.68	0.328																												0.02512	19.9179	19.9116
3342.68	0.0131	3342.68	0.0472	3342.68	0.101	3342.68	0.172	3342.68	0.241	3342.68	0.294	3342.68	0.328																												0.0257	19.4651	19.4587
3342.68	0.0131	3342.68	0.0469	3342.68	0.101	3342.68	0.172	3342.68	0.24	3342.68	0.293	3342.68	0.328																												0.0263	19.0226	19.016
3342.68	0.0128	3342.68	0.0463	3342.68	0.101	3342.68	0.172	3342.68	0.24	3342.68	0.293	3342.68	0.328																												0.02692	18.5902	18.5835
3342.68	0.0125	3342.68	0.0454	3342.68	0.101	3342.68	0.172	3342.68	0.24	3342.68	0.293	3342.68	0.328																												0.02754	18.1677	18.1608
3342.68	0.0125	3342.68	0.0449	3342.68	0.1	3342.68	0.172	3342.68	0.24	3342.68	0.293	3342.68	0.328																												0.02818	17.7548	17.7477
3342.69	0.0129	3342.69	0.0447	3342.69	0.1	3342.69	0.173	3342.69	0.239	3342.69	0.294	3342.69	0.328																												0.02884	17.3513	17.344
3342.69	0.0134	3342.69	0.0449	3342.69	0.1	3342.69	0.172	3342.69	0.239	3342.69	0.294	3342.69	0.328																												0.02951	16.957	16.9496
3342.69	0.0137	3342.69	0.0452	3342.69	0.101	3342.69	0.172	3342.69	0.239	3342.69	0.294	3342.69	0.328																												0.0302	16.5717	16.5641
3342.69	0.0136	3342.69	0.0453	3342.69	0.102	3342.69	0.172	3342.69	0.239	3342.69	0.294	3342.69	0.329																												0.0309	16.1951	16.1874
3342.69	0.0133	3342.69	0.0453	3342.69	0.102	3342.69	0.172	3342.69	0.239	3342.69	0.294	3342.69	0.33																												0.03162	15.8272	15.8193
3342.7	0.0131	3342.7	0.0454	3342.7	0.102	3342.7	0.173	3342.7	0.24	3342.7	0.294	3342.7	0.33																												0.03236	15.4677	15.4596
3342.7	0.0132	3342.7	0.0457	3342.7	0.101	3342.7	0.173	3342.7	0.24	3342.7	0.294	3342.7	0.329																												0.03311	15.1163	15.108
3342.7	0.0136	3342.7	0.0462	3342.7	0.101	3342.7	0.173	3342.7	0.24	3342.7	0.294	3342.7	0.329																												0.03388	14.773	14.7645
3342.7	0.014	3342.7	0.0468	3342.7	0.101	3342.7	0.173	3342.7	0.241	3342.7	0.294	3342.7	0.329																												0.03467	14.4375	14.4288
3342.7	0.0142	3342.7	0.0473	3342.7	0.1	3342.7	0.173	3342.7	0.241	3342.7	0.294	3342.7	0.329																												0.03548	14.1097	14.1008
3342.7	0.0141	3342.7	0.0476	3342.7	0.1	3342.7	0.173	3342.7	0.242	3342.7	0.294	3342.7	0.329																												0.03631	13.7893	13.7802
3342.71	0.0138	3342.71	0.0474	3342.71	0.1	3342.71	0.173	3342.71	0.242	3342.71	0.294	3342.71	0.328																												0.03715	13.4763	13.467
3342.71	0.0138	3342.71	0.047	3342.71	0.101	3342.71	0.172	3342.71	0.242	3342.71	0.294	3342.71	0.328																												0.03802	13.1703	13.1608
3342.71	0.014	3342.71	0.0467	3342.71	0.101	3342.71	0.172	3342.71	0.242	3342.71	0.294	3342.71	0.328																												0.0389	12.8714	12.8617
3342.71	0.0142	3342.71	0.0467	3342.71	0.101	3342.71	0.172	3342.71	0.241	3342.71	0.294	3342.71	0.328																												0.03981	12.5793	12.5694
3342.72	0.0142	3342.72	0.0468	3342.72	0.101	3342.72	0.172	3342.72	0.241	3342.72	0.294	3342.72	0.328																												0.04074	12.2939	12.2837
3342.72	0.0141	3342.72	0.0469	3342.72	0.101	3342.72	0.173	3342.72	0.24	3342.72	0.294	3342.72	0.328																												0.04169	12.015	12.0046
3342.72	0.0137	3342.72	0.0468	3342.72	0.102	3342.72	0.173	3342.72	0.24	3342.72	0.294	3342.72	0.328																												0.04266	11.7425	11.7318
3342.72	0.0133	3342.72	0.0466	3342.72	0.102	3342.72	0.173	3342.72	0.239	3342.72	0.294	3342.72	0.328																												0.04365	11.4762	11.4652
3342.72	0.0131	3342.72	0.0465	3342.72	0.102	3342.72	0.172	3342.72	0.239	3342.72	0.295	3342.72	0.328																												0.04467	11.2159	11.2048
3342.72	0.0132	3342.72	0.0464	3342.72	0.102	3342.72	0.172	3342.72	0.239	3342.72	0.295	3342.72	0.328																												0.04571	10.9617	10.9502
3342.73	0.0133	3342.73	0.0465	3342.73	0.102	3342.73	0.172	3342.73	0.24	3342.73	0.295	3342.73	0.328																												0.04677	10.7132	10.7015
3342.73	0.0135	3342.73	0.0465	3342.73	0.102	3342.73	0.172	3342.73	0.24	3342.73	0.295	3342.73	0.329																												0.04786	10.4704	10.4584
3342.73	0.0136	3342.73	0.0465	3342.73	0.102	3342.73	0.172	3342.73	0.241	3342.73	0.294	3342.73	0.329																												0.04898	10.2332	10.2209
3342.73	0.0136	3342.73	0.0465	3342.73	0.102	3342.73	0.172	3342.73	0.241	3342.73	0.294	3342.73	0.33																												0.05012	10.0014	9.98883
3342.73	0.0137	3342.73	0.0465	3342.73	0.102	3342.73	0.172	3342.73	0.241	3342.73	0.294	3342.73	0.33																												0.05129	9.77487	9.76203
3342.74	0.0138	3342.74	0.0465	3342.74	0.102	3342.74	0.172	3342.74	0.241	3342.74	0.293	3342.74	0.33																												0.05248	9.55354	9.54041
3342.74	0.014	3342.74	0.0465	3342.74	0.102	3342.74	0.171	3342.74	0.24	3342.74	0.293	3342.74	0.329																												0.0537	9.33729	9.32384
3342.74	0.0143	3342.74	0.0464	3342.74	0.102	3342.74	0.171	3342.74	0.24	3342.74	0.293	3342.74	0.329																												0.05495	9.12598	9.11222
3342.74	0.0143	3342.74	0.0464	3342.74	0.102	3342.74	0.171	3342.74	0.239	3342.74	0.293	3342.74	0.329																												0.05623	8.91951	8.90543
3342.74	0.0142	3342.74	0.0466	3342.74	0.102	3342.74	0.171	3342.74	0.239	3342.74	0.294	3342.74	0.329																												0.05754	8.71778	8.70337
3342.75	0.0138	3342.75	0.0468	3342.75	0.102	3342.75	0.171	3342.75	0.239	3342.75	0.294	3342.75	0.329																												0.05888	8.52066	8.50591
3342.75	0.0136	3342.75	0.047	3342.75	0.103	3342.75	0.171	3342.75	0.24	3342.75	0.295	3342.75	0.329																												0.06026	8.32806	8.31297
3342.75	0.0137	3342.75	0.0472	3342.75	0.103	3342.75	0.171	3342.75	0.24	3342.75	0.295	3342.75	0.329																												0.06166	8.13988	8.12444
3342.75	0.0137	3342.75	0.0474	3342.75	0.103	3342.75	0.171	3342.75	0.24	3342.75	0.295	3342.75	0.329																												0.0631	7.95601	7.94021
3342.75	0.0135	3342.75	0.0475	3342.75	0.103	3342.75	0.171	3342.75	0.24	3342.75	0.295	3342.75	0.33																												0.06457	7.77637	7.76019
3342.76	0.0132	3342.76	0.0472	3342.76	0.102	3342.76	0.171	3342.76	0.239	3342.76	0.295	3342.76	0.33																												0.06607	7.60084	7.58429
3342.76	0.013	3342.76	0.0468	3342.76	0.102	3342.76	0.172	3342.76	0.239	3342.76	0.295	3342.76	0.33																												0.06761	7.42935	7.41241
3342.76	0.0129	3342.76	0.0464	3342.76	0.102	3342.76	0.172	3342.76	0.239	3342.76	0.294	3342.76	0.33																												0.06918	7.26179	7.24445
3342.76	0.013	3342.76	0.0462	3342.76	0.102	3342.76	0.173	3342.76	0.239	3342.76	0.294	3342.76	0.33																												0.07079	7.09809	7.08034
3342.76	0.0131	3342.76	0.0462	3342.76	0.102	3342.76	0.173	3342.76	0.239	3342.76	0.294	3342.76	0.329																												0.07244	6.93814	6.91998
3342.76	0.0133	3342.76	0.0463	3342.76	0.103	3342.76	0.173	3342.76	0.24	3342.76	0.293	3342.76	0.329																												0.07413	6.78188	6.7633
3342.77	0.0134	3342.77	0.0462	3342.77	0.103	3342.77	0.173	3342.77	0.24	3342.77	0.293	3342.77	0.328																												0.07586	6.62921	6.61019
3342.77	0.0135	3342.77	0.046	3342.77	0.102	3342.77	0.173	3342.77	0.24	3342.77	0.293	3342.77	0.328																												0.07762	6.48006	6.4606
3342.77	0.0137	3342.77	0.0459	3342.77	0.102	3342.77	0.173	3342.77	0.24	3342.77	0.292	3342.77	0.328																												0.07943	6.33434	6.31442
3342.77	0.0138	3342.77	0.0459	3342.77	0.102	3342.77	0.172	3342.77	0.24	3342.77	0.292	3342.77	0.328																												0.08128	6.19199	6.1716
3342.77	0.0139	3342.77	0.046	3342.77	0.102	3342.77	0.173	3342.77	0.24	3342.77	0.292	3342.77	0.328																												0.08318	6.05291	6.03204
3342.78	0.0138	3342.78	0.046	3342.78	0.102	3342.78	0.173	3342.78	0.24	3342.78	0.292	3342.78	0.328																												0.08511	5.91704	5.89569
3342.78	0.0134	3342.78	0.0461	3342.78	0.102	3342.78	0.173	3342.78	0.24	3342.78	0.292	3342.78	0.327																												0.0871	5.78432	5.76246
3342.78	0.0131	3342.78	0.0462	3342.78	0.102	3342.78	0.173	3342.78	0.24	3342.78	0.292	3342.78	0.328																												0.08913	5.65465	5.63229
3342.78	0.0128	3342.78	0.0462	3342.78	0.102	3342.78	0.173	3342.78	0.24	3342.78	0.292	3342.78	0.328																												0.0912	5.52799	5.5051
3342.78	0.0128	3342.78	0.0462	3342.78	0.102	3342.78	0.172	3342.78	0.24	3342.78	0.293	3342.78	0.328																												0.09333	5.40426	5.38083
3342.79	0.0129	3342.79	0.0463	3342.79	0.102	3342.79	0.172	3342.79	0.24	3342.79	0.293	3342.79	0.328																												0.0955	5.28339	5.25941
3342.79	0.0132	3342.79	0.0464	3342.79	0.102	3342.79	0.172	3342.79	0.241	3342.79	0.293	3342.79	0.328																												0.09772	5.16533	5.14078
3342.79	0.0136	3342.79	0.0466	3342.79	0.101	3342.79	0.172	3342.79	0.241	3342.79	0.293	3342.79	0.329																												0.1	5.05	5.02488
3342.79	0.014	3342.79	0.0467	3342.79	0.101	3342.79	0.172	3342.79	0.241	3342.79	0.293	3342.79	0.329																												0.10233	4.93735	4.91164
3342.79	0.0141	3342.79	0.0466	3342.79	0.101	3342.79	0.173	3342.79	0.241	3342.79	0.293	3342.79	0.33																												0.10471	4.82732	4.801
3342.8	0.0141	3342.8	0.0465	3342.8	0.101	3342.8	0.173	3342.8	0.241	3342.8	0.294	3342.8	0.331																												0.10715	4.71985	4.69291
3342.8	0.014	3342.8	0.0463	3342.8	0.102	3342.8	0.173	3342.8	0.241	3342.8	0.294	3342.8	0.331																												0.10965	4.61488	4.5873
3342.8	0.014	3342.8	0.0461	3342.8	0.101	3342.8	0.173	3342.8	0.241	3342.8	0.294	3342.8	0.331																												0.1122	4.51236	4.48413
3342.8	0.0139	3342.8	0.046	3342.8	0.101	3342.8	0.173	3342.8	0.241	3342.8	0.295	3342.8	0.331																												0.11482	4.41223	4.38333
3342.8	0.0138	3342.8	0.0461	3342.8	0.101	3342.8	0.173	3342.8	0.24	3342.8	0.295	3342.8	0.331																												0.11749	4.31444	4.28486
3342.8	0.0137	3342.8	0.0464	3342.8	0.101	3342.8	0.174	3342.8	0.24	3342.8	0.295	3342.8	0.33																												0.12023	4.21893	4.18866
3342.81	0.0137	3342.81	0.0466	3342.81	0.101	3342.81	0.174	3342.81	0.239	3342.81	0.294	3342.81	0.33																												0.12303	4.12567	4.09468
3342.81	0.0137	3342.81	0.0468	3342.81	0.101	3342.81	0.173	3342.81	0.239	3342.81	0.294	3342.81	0.33																												0.12589	4.03459	4.00287
3342.81	0.0137	3342.81	0.047	3342.81	0.101	3342.81	0.173	3342.81	0.238	3342.81	0.294	3342.81	0.33																												0.12882	3.94565	3.91318
3342.81	0.0138	3342.81	0.0471	3342.81	0.102	3342.81	0.173	3342.81	0.238	3342.81	0.294	3342.81	0.33																												0.13183	3.8588	3.82556
3342.82	0.0138	3342.82	0.0469	3342.82	0.102	3342.82	0.173	3342.82	0.238	3342.82	0.294	3342.82	0.33																												0.1349	3.774	3.73997
3342.82	0.0136	3342.82	0.0466	3342.82	0.102	3342.82	0.173	3342.82	0.238	3342.82	0.294	3342.82	0.33																												0.13804	3.6912	3.65636
3342.82	0.0134	3342.82	0.0463	3342.82	0.102	3342.82	0.173	3342.82	0.239	3342.82	0.294	3342.82	0.33																												0.14125	3.61036	3.57469
3342.82	0.0133	3342.82	0.046	3342.82	0.102	3342.82	0.173	3342.82	0.239	3342.82	0.295	3342.82	0.33																												0.14454	3.53143	3.49492
3342.82	0.0131	3342.82	0.0459	3342.82	0.101	3342.82	0.173	3342.82	0.24	3342.82	0.295	3342.82	0.329																												0.14791	3.45437	3.41699
3342.82	0.0131	3342.82	0.0459	3342.82	0.101	3342.82	0.173	3342.82	0.24	3342.82	0.295	3342.82	0.329																												0.15136	3.37915	3.34088
3342.83	0.013	3342.83	0.0461	3342.83	0.101	3342.83	0.173	3342.83	0.24	3342.83	0.295	3342.83	0.329																												0.15488	3.30571	3.26653
3342.83	0.013	3342.83	0.0464	3342.83	0.101	3342.83	0.173	3342.83	0.24	3342.83	0.294	3342.83	0.329																												0.15849	3.23403	3.19392
3342.83	0.0128	3342.83	0.0466	3342.83	0.101	3342.83	0.172	3342.83	0.24	3342.83	0.294	3342.83	0.328																												0.16218	3.16407	3.12299
3342.83	0.0125	3342.83	0.0465	3342.83	0.101	3342.83	0.172	3342.83	0.24	3342.83	0.294	3342.83	0.328																												0.16596	3.09578	3.05372
3342.83	0.0122	3342.83	0.0462	3342.83	0.101	3342.83	0.171	3342.83	0.24	3342.83	0.295	3342.83	0.327																												0.16982	3.02913	2.98607
3342.84	0.0119	3342.84	0.0462	3342.84	0.102	3342.84	0.171	3342.84	0.24	3342.84	0.295	3342.84	0.327																												0.17378	2.96409	2.92
3342.84	0.0118	3342.84	0.0463	3342.84	0.102	3342.84	0.171	3342.84	0.24	3342.84	0.295	3342.84	0.328																												0.17783	2.90062	2.85547
3342.84	0.0118	3342.84	0.0464	3342.84	0.102	3342.84	0.171	3342.84	0.24	3342.84	0.294	3342.84	0.329																												0.18197	2.83869	2.79246
3342.84	0.012	3342.84	0.0466	3342.84	0.102	3342.84	0.171	3342.84	0.24	3342.84	0.294	3342.84	0.33																												0.18621	2.77826	2.73092
3342.84	0.0124	3342.84	0.0468	3342.84	0.102	3342.84	0.171	3342.84	0.24	3342.84	0.294	3342.84	0.33																												0.19055	2.71931	2.67082
3342.84	0.0129	3342.84	0.0471	3342.84	0.102	3342.84	0.171	3342.84	0.239	3342.84	0.294	3342.84	0.33																												0.19498	2.6618	2.61214
3342.85	0.0132	3342.85	0.0474	3342.85	0.102	3342.85	0.171	3342.85	0.239	3342.85	0.294	3342.85	0.33																												0.19953	2.6057	2.55484
3342.85	0.0133	3342.85	0.0476	3342.85	0.102	3342.85	0.172	3342.85	0.24	3342.85	0.295	3342.85	0.33																												0.20417	2.55098	2.4989
3342.85	0.0132	3342.85	0.0476	3342.85	0.102	3342.85	0.172	3342.85	0.24	3342.85	0.295	3342.85	0.329																												0.20893	2.49762	2.44427
3342.85	0.0132	3342.85	0.0473	3342.85	0.102	3342.85	0.172	3342.85	0.24	3342.85	0.295	3342.85	0.329																												0.2138	2.44557	2.39093
3342.86	0.0132	3342.86	0.0472	3342.86	0.102	3342.86	0.172	3342.86	0.24	3342.86	0.294	3342.86	0.329																												0.21878	2.39483	2.33886
3342.86	0.0132	3342.86	0.0473	3342.86	0.102	3342.86	0.172	3342.86	0.24	3342.86	0.294	3342.86	0.329																												0.22387	2.34535	2.28802
3342.86	0.0132	3342.86	0.0475	3342.86	0.102	3342.86	0.172	3342.86	0.24	3342.86	0.293	3342.86	0.329																												0.22909	2.29712	2.23839
3342.86	0.0131	3342.86	0.0476	3342.86	0.102	3342.86	0.172	3342.86	0.24	3342.86	0.294	3342.86	0.329																												0.23442	2.25011	2.18994
3342.86	0.013	3342.86	0.0473	3342.86	0.101	3342.86	0.172	3342.86	0.24	3342.86	0.294	3342.86	0.329																												0.23988	2.20429	2.14264
3342.86	0.013	3342.86	0.0467	3342.86	0.101	3342.86	0.172	3342.86	0.24	3342.86	0.295	3342.86	0.328																												0.24547	2.15964	2.09647
3342.87	0.0132	3342.87	0.0462	3342.87	0.101	3342.87	0.172	3342.87	0.24	3342.87	0.296	3342.87	0.328																												0.25119	2.11613	2.05141
3342.87	0.0134	3342.87	0.0458	3342.87	0.102	3342.87	0.172	3342.87	0.241	3342.87	0.296	3342.87	0.328																												0.25704	2.07375	2.00743
3342.87	0.0136	3342.87	0.0458	3342.87	0.102	3342.87	0.172	3342.87	0.241	3342.87	0.296	3342.87	0.328																												0.26303	2.03246	1.96451
3342.87	0.0137	3342.87	0.0461	3342.87	0.102	3342.87	0.173	3342.87	0.241	3342.87	0.295	3342.87	0.328																												0.26915	1.99225	1.92261
3342.87	0.0137	3342.87	0.0465	3342.87	0.102	3342.87	0.173	3342.87	0.241	3342.87	0.295	3342.87	0.328																												0.27542	1.9531	1.88173
3342.88	0.0138	3342.88	0.047	3342.88	0.102	3342.88	0.173	3342.88	0.24	3342.88	0.294	3342.88	0.328																												0.28184	1.91499	1.84184
3342.88	0.0138	3342.88	0.0471	3342.88	0.102	3342.88	0.173	3342.88	0.24	3342.88	0.294	3342.88	0.328																												0.2884	1.87789	1.80291
3342.88	0.0137	3342.88	0.0469	3342.88	0.102	3342.88	0.173	3342.88	0.241	3342.88	0.294	3342.88	0.329																												0.29512	1.84178	1.76492
3342.88	0.0135	3342.88	0.0465	3342.88	0.103	3342.88	0.173	3342.88	0.241	3342.88	0.294	3342.88	0.329																												0.302	1.80665	1.72786
3342.88	0.0132	3342.88	0.0462	3342.88	0.103	3342.88	0.173	3342.88	0.241	3342.88	0.294	3342.88	0.33																												0.30903	1.77248	1.6917
3342.89	0.0129	3342.89	0.0462	3342.89	0.103	3342.89	0.173	3342.89	0.241	3342.89	0.294	3342.89	0.329																												0.31623	1.73925	1.65643
3342.89	0.0126	3342.89	0.0462	3342.89	0.103	3342.89	0.172	3342.89	0.241	3342.89	0.294	3342.89	0.329																												0.32359	1.70694	1.62202
3342.89	0.0124	3342.89	0.0462	3342.89	0.102	3342.89	0.172	3342.89	0.241	3342.89	0.294	3342.89	0.328																												0.33113	1.67554	1.58846
3342.89	0.0123	3342.89	0.0461	3342.89	0.102	3342.89	0.172	3342.89	0.24	3342.89	0.294	3342.89	0.328																												0.33884	1.64503	1.55572
3342.89	0.0123	3342.89	0.0462	3342.89	0.102	3342.89	0.172	3342.89	0.24	3342.89	0.294	3342.89	0.328																												0.34674	1.61538	1.52378
3342.89	0.0123	3342.89	0.0465	3342.89	0.102	3342.89	0.172	3342.89	0.239	3342.89	0.294	3342.89	0.328																												0.35481	1.5866	1.49264
3342.9	0.0123	3342.9	0.0468	3342.9	0.101	3342.9	0.172	3342.9	0.239	3342.9	0.294	3342.9	0.328																												0.36308	1.55865	1.46227
3342.9	0.0121	3342.9	0.0469	3342.9	0.101	3342.9	0.172	3342.9	0.239	3342.9	0.294	3342.9	0.329																												0.37154	1.53154	1.43265
3342.9	0.0118	3342.9	0.0467	3342.9	0.1	3342.9	0.172	3342.9	0.239	3342.9	0.294	3342.9	0.329																												0.38019	1.50523	1.40378
3342.9	0.0116	3342.9	0.0464	3342.9	0.1	3342.9	0.173	3342.9	0.24	3342.9	0.293	3342.9	0.329																												0.38905	1.47972	1.37562
3342.91	0.0118	3342.91	0.0462	3342.91	0.1	3342.91	0.173	3342.91	0.24	3342.91	0.293	3342.91	0.329																												0.39811	1.455	1.34816
3342.91	0.0123	3342.91	0.046	3342.91	0.101	3342.91	0.173	3342.91	0.24	3342.91	0.293	3342.91	0.328																												0.40738	1.43104	1.3214
3342.91	0.0129	3342.91	0.0459	3342.91	0.101	3342.91	0.173	3342.91	0.24	3342.91	0.293	3342.91	0.328																												0.41687	1.40785	1.2953
3342.91	0.0132	3342.91	0.0459	3342.91	0.102	3342.91	0.172	3342.91	0.24	3342.91	0.294	3342.91	0.328																												0.42658	1.3854	1.26987
3342.91	0.0131	3342.91	0.0458	3342.91	0.102	3342.91	0.172	3342.91	0.241	3342.91	0.294	3342.91	0.328																												0.43652	1.36369	1.24507
3342.91	0.0128	3342.91	0.046	3342.91	0.103	3342.91	0.172	3342.91	0.241	3342.91	0.294	3342.91	0.329																												0.44668	1.3427	1.2209
3342.92	0.0127	3342.92	0.0464	3342.92	0.103	3342.92	0.173	3342.92	0.241	3342.92	0.295	3342.92	0.329																												0.45709	1.32242	1.19734
3342.92	0.0127	3342.92	0.0467	3342.92	0.103	3342.92	0.173	3342.92	0.241	3342.92	0.295	3342.92	0.33																												0.46774	1.30285	1.17438
3342.92	0.0127	3342.92	0.047	3342.92	0.102	3342.92	0.173	3342.92	0.241	3342.92	0.295	3342.92	0.33																												0.47863	1.28396	1.15201
3342.92	0.0124	3342.92	0.0472	3342.92	0.102	3342.92	0.173	3342.92	0.241	3342.92	0.294	3342.92	0.33																												0.48978	1.26576	1.1302
3342.92	0.0121	3342.92	0.0474	3342.92	0.101	3342.92	0.173	3342.92	0.241	3342.92	0.294	3342.92	0.33																												0.50119	1.24822	1.10895
3342.93	0.0121	3342.93	0.0476	3342.93	0.101	3342.93	0.173	3342.93	0.241	3342.93	0.294	3342.93	0.33																												0.51286	1.23135	1.08824
3342.93	0.0125	3342.93	0.0479	3342.93	0.101	3342.93	0.173	3342.93	0.241	3342.93	0.295	3342.93	0.33																												0.52481	1.21513	1.06805
3342.93	0.013	3342.93	0.0479	3342.93	0.101	3342.93	0.173	3342.93	0.241	3342.93	0.295	3342.93	0.329																												0.53703	1.19956	1.04838
3342.93	0.0135	3342.93	0.0477	3342.93	0.101	3342.93	0.173	3342.93	0.241	3342.93	0.295	3342.93	0.329																												0.54954	1.18462	1.02921
3342.93	0.0138	3342.93	0.0475	3342.93	0.102	3342.93	0.173	3342.93	0.241	3342.93	0.295	3342.93	0.329																												0.56234	1.17031	1.01053
3342.94	0.0138	3342.94	0.0472	3342.94	0.102	3342.94	0.172	3342.94	0.241	3342.94	0.295	3342.94	0.329																												0.57544	1.15662	0.99233
3342.94	0.0137	3342.94	0.0469	3342.94	0.102	3342.94	0.172	3342.94	0.24	3342.94	0.295	3342.94	0.329																												0.58884	1.14354	0.97458
3342.94	0.0135	3342.94	0.0466	3342.94	0.102	3342.94	0.172	3342.94	0.241	3342.94	0.295	3342.94	0.329																												0.60256	1.13107	0.95729
3342.94	0.0133	3342.94	0.0464	3342.94	0.102	3342.94	0.172	3342.94	0.241	3342.94	0.295	3342.94	0.329																												0.6166	1.1192	0.94043
3342.94	0.0132	3342.94	0.0463	3342.94	0.103	3342.94	0.172	3342.94	0.241	3342.94	0.295	3342.94	0.329																												0.63096	1.10793	0.924
3342.95	0.0133	3342.95	0.0464	3342.95	0.103	3342.95	0.172	3342.95	0.241	3342.95	0.295	3342.95	0.33																												0.64565	1.09724	0.90798
3342.95	0.0135	3342.95	0.0467	3342.95	0.103	3342.95	0.172	3342.95	0.241	3342.95	0.295	3342.95	0.33																												0.66069	1.08713	0.89236
3342.95	0.0137	3342.95	0.0469	3342.95	0.102	3342.95	0.172	3342.95	0.242	3342.95	0.295	3342.95	0.33																												0.67608	1.0776	0.87713
3342.95	0.0137	3342.95	0.0469	3342.95	0.102	3342.95	0.173	3342.95	0.242	3342.95	0.295	3342.95	0.33																												0.69183	1.06864	0.86228
3342.95	0.0135	3342.95	0.0468	3342.95	0.101	3342.95	0.173	3342.95	0.242	3342.95	0.295	3342.95	0.33																												0.70795	1.06024	0.84779
3342.95	0.0131	3342.95	0.0467	3342.95	0.101	3342.95	0.173	3342.95	0.242	3342.95	0.295	3342.95	0.331																												0.72444	1.05241	0.83366
3342.96	0.0128	3342.96	0.0468	3342.96	0.102	3342.96	0.173	3342.96	0.241	3342.96	0.295	3342.96	0.331																												0.74131	1.04514	0.81986
3342.96	0.0126	3342.96	0.047	3342.96	0.102	3342.96	0.173	3342.96	0.241	3342.96	0.294	3342.96	0.331																												0.75858	1.03842	0.8064
3342.96	0.0125	3342.96	0.047	3342.96	0.102	3342.96	0.173	3342.96	0.241	3342.96	0.294	3342.96	0.331																												0.77625	1.03225	0.79326
3342.96	0.0126	3342.96	0.047	3342.96	0.102	3342.96	0.173	3342.96	0.241	3342.96	0.294	3342.96	0.331																												0.79433	1.02663	0.78042
3342.96	0.0129	3342.96	0.0469	3342.96	0.102	3342.96	0.173	3342.96	0.241	3342.96	0.294	3342.96	0.33																												0.81283	1.02155	0.76788
3342.97	0.0133	3342.97	0.0468	3342.97	0.101	3342.97	0.172	3342.97	0.241	3342.97	0.294	3342.97	0.33																												0.83176	1.01701	0.75563
3342.97	0.0136	3342.97	0.0468	3342.97	0.101	3342.97	0.172	3342.97	0.241	3342.97	0.295	3342.97	0.33																												0.85114	1.01302	0.74365
3342.97	0.0138	3342.97	0.0468	3342.97	0.1	3342.97	0.172	3342.97	0.241	3342.97	0.295	3342.97	0.33																												0.87096	1.00956	0.73194
3342.97	0.0139	3342.97	0.0469	3342.97	0.101	3342.97	0.172	3342.97	0.241	3342.97	0.295	3342.97	0.33																												0.89125	1.00663	0.72048
3342.97	0.0136	3342.97	0.047	3342.97	0.101	3342.97	0.172	3342.97	0.241	3342.97	0.294	3342.97	0.33																												0.91201	1.00424	0.70927
3342.98	0.0132	3342.98	0.0471	3342.98	0.102	3342.98	0.173	3342.98	0.241	3342.98	0.294	3342.98	0.329																												0.93325	1.00239	0.69829
3342.98	0.0128	3342.98	0.0472	3342.98	0.102	3342.98	0.173	3342.98	0.241	3342.98	0.294	3342.98	0.329																												0.95499	1.00106	0.68754
3342.98	0.0125	3342.98	0.0473	3342.98	0.102	3342.98	0.173	3342.98	0.241	3342.98	0.293	3342.98	0.328																												0.97724	1.00027	0.677
3342.98	0.0123	3342.98	0.0474	3342.98	0.102	3342.98	0.174	3342.98	0.241	3342.98	0.294	3342.98	0.328																												1	1	0.66667
3342.98	0.0123	3342.98	0.0475	3342.98	0.102	3342.98	0.173	3342.98	0.241	3342.98	0.294	3342.98	0.328																												1.02329	1.00027	0.65653
3342.99	0.0123	3342.99	0.0474	3342.99	0.102	3342.99	0.173	3342.99	0.242	3342.99	0.294	3342.99	0.328																												1.04713	1.00106	0.64658
3342.99	0.0124	3342.99	0.0474	3342.99	0.102	3342.99	0.173	3342.99	0.242	3342.99	0.294	3342.99	0.329																												1.07152	1.00239	0.63681
3342.99	0.0127	3342.99	0.0475	3342.99	0.102	3342.99	0.173	3342.99	0.243	3342.99	0.295	3342.99	0.329																												1.09648	1.00424	0.62721
3342.99	0.0129	3342.99	0.0476	3342.99	0.102	3342.99	0.173	3342.99	0.244	3342.99	0.296	3342.99	0.33																												1.12202	1.00663	0.61777
3342.99	0.013	3342.99	0.0475	3342.99	0.102	3342.99	0.173	3342.99	0.244	3342.99	0.297	3342.99	0.331																												1.14815	1.00956	0.60849
3342.99	0.013	3342.99	0.0472	3342.99	0.102	3342.99	0.173	3342.99	0.243	3342.99	0.297	3342.99	0.332																												1.1749	1.01302	0.59935
3343	0.0129	3343	0.047	3343	0.102	3343	0.173	3343	0.243	3343	0.297	3343	0.332																												1.20226	1.01701	0.59035
3343	0.0131	3343	0.0468	3343	0.102	3343	0.173	3343	0.243	3343	0.296	3343	0.332																												1.23027	1.02155	0.58149
3343	0.0135	3343	0.0468	3343	0.102	3343	0.173	3343	0.243	3343	0.296	3343	0.332																												1.25893	1.02663	0.57275
3343	0.0141	3343	0.0468	3343	0.102	3343	0.173	3343	0.243	3343	0.296	3343	0.332																												1.28825	1.03225	0.56413
3343.01	0.0146	3343.01	0.0469	3343.01	0.102	3343.01	0.173	3343.01	0.243	3343.01	0.296	3343.01	0.332																												1.31826	1.03842	0.55563
3343.01	0.0146	3343.01	0.0469	3343.01	0.102	3343.01	0.173	3343.01	0.243	3343.01	0.296	3343.01	0.331																												1.34896	1.04514	0.54723
3343.01	0.0143	3343.01	0.047	3343.01	0.102	3343.01	0.173	3343.01	0.243	3343.01	0.296	3343.01	0.331																												1.38038	1.05241	0.53894
3343.01	0.014	3343.01	0.0471	3343.01	0.102	3343.01	0.173	3343.01	0.243	3343.01	0.296	3343.01	0.331																												1.41254	1.06024	0.53075
3343.01	0.0137	3343.01	0.0473	3343.01	0.103	3343.01	0.173	3343.01	0.243	3343.01	0.296	3343.01	0.331																												1.44544	1.06864	0.52265
3343.01	0.0136	3343.01	0.0476	3343.01	0.103	3343.01	0.174	3343.01	0.243	3343.01	0.296	3343.01	0.331																												1.47911	1.0776	0.51464
3343.02	0.0136	3343.02	0.0477	3343.02	0.103	3343.02	0.174	3343.02	0.243	3343.02	0.296	3343.02	0.331																												1.51356	1.08713	0.50672
3343.02	0.0134	3343.02	0.0476	3343.02	0.103	3343.02	0.174	3343.02	0.243	3343.02	0.296	3343.02	0.331																												1.54882	1.09724	0.49888
3343.02	0.0132	3343.02	0.0473	3343.02	0.103	3343.02	0.174	3343.02	0.243	3343.02	0.296	3343.02	0.332																												1.58489	1.10793	0.49111
3343.02	0.013	3343.02	0.0469	3343.02	0.103	3343.02	0.174	3343.02	0.243	3343.02	0.296	3343.02	0.332																												1.62181	1.1192	0.48343
3343.02	0.013	3343.02	0.0468	3343.02	0.102	3343.02	0.174	3343.02	0.243	3343.02	0.296	3343.02	0.332																												1.65959	1.13107	0.47582
3343.03	0.0132	3343.03	0.0469	3343.03	0.102	3343.03	0.174	3343.03	0.243	3343.03	0.296	3343.03	0.332																												1.69824	1.14354	0.46828
3343.03	0.0136	3343.03	0.0472	3343.03	0.102	3343.03	0.174	3343.03	0.244	3343.03	0.296	3343.03	0.332																												1.7378	1.15662	0.46081
3343.03	0.014	3343.03	0.0475	3343.03	0.102	3343.03	0.175	3343.03	0.244	3343.03	0.297	3343.03	0.332																												1.77828	1.17031	0.45341
3343.03	0.0144	3343.03	0.0479	3343.03	0.102	3343.03	0.175	3343.03	0.244	3343.03	0.298	3343.03	0.333																												1.8197	1.18462	0.44607
3343.03	0.0145	3343.03	0.0483	3343.03	0.102	3343.03	0.175	3343.03	0.244	3343.03	0.299	3343.03	0.334																												1.86209	1.19956	0.43881
3343.03	0.0142	3343.03	0.0485	3343.03	0.103	3343.03	0.176	3343.03	0.245	3343.03	0.299	3343.03	0.334																												1.90546	1.21513	0.4316
3343.04	0.0138	3343.04	0.0485	3343.04	0.103	3343.04	0.176	3343.04	0.245	3343.04	0.3	3343.04	0.335																												1.94984	1.23135	0.42447
3343.04	0.0134	3343.04	0.0482	3343.04	0.103	3343.04	0.176	3343.04	0.245	3343.04	0.3	3343.04	0.335																												1.99526	1.24822	0.41739
3343.04	0.0133	3343.04	0.0479	3343.04	0.104	3343.04	0.176	3343.04	0.244	3343.04	0.3	3343.04	0.335																												2.04174	1.26576	0.41038
3343.04	0.0134	3343.04	0.0478	3343.04	0.104	3343.04	0.176	3343.04	0.244	3343.04	0.3	3343.04	0.335																												2.0893	1.28396	0.40343
3343.05	0.0135	3343.05	0.0478	3343.05	0.104	3343.05	0.177	3343.05	0.244	3343.05	0.3	3343.05	0.335																												2.13796	1.30285	0.39655
3343.05	0.0136	3343.05	0.0479	3343.05	0.105	3343.05	0.177	3343.05	0.245	3343.05	0.3	3343.05	0.336																												2.18776	1.32242	0.38973
3343.05	0.0138	3343.05	0.0479	3343.05	0.105	3343.05	0.176	3343.05	0.245	3343.05	0.3	3343.05	0.336																												2.23872	1.3427	0.38298
3343.05	0.0141	3343.05	0.0479	3343.05	0.105	3343.05	0.176	3343.05	0.246	3343.05	0.3	3343.05	0.335																												2.29087	1.36369	0.37629
3343.05	0.0144	3343.05	0.048	3343.05	0.105	3343.05	0.176	3343.05	0.246	3343.05	0.3	3343.05	0.334																												2.34423	1.3854	0.36967
3343.05	0.0147	3343.05	0.0481	3343.05	0.106	3343.05	0.177	3343.05	0.247	3343.05	0.301	3343.05	0.334																												2.39883	1.40785	0.36311
3343.06	0.0148	3343.06	0.0482	3343.06	0.106	3343.06	0.177	3343.06	0.247	3343.06	0.301	3343.06	0.333																												2.45471	1.43104	0.35662
3343.06	0.0147	3343.06	0.0483	3343.06	0.106	3343.06	0.178	3343.06	0.246	3343.06	0.302	3343.06	0.334																												2.51189	1.455	0.3502
3343.06	0.0143	3343.06	0.0483	3343.06	0.106	3343.06	0.178	3343.06	0.246	3343.06	0.302	3343.06	0.334																												2.5704	1.47972	0.34384
3343.06	0.0139	3343.06	0.0483	3343.06	0.106	3343.06	0.178	3343.06	0.247	3343.06	0.302	3343.06	0.335																												2.63027	1.50523	0.33756
3343.06	0.0135	3343.06	0.0485	3343.06	0.106	3343.06	0.178	3343.06	0.247	3343.06	0.303	3343.06	0.335																												2.69153	1.53154	0.33134
3343.07	0.0135	3343.07	0.0489	3343.07	0.106	3343.07	0.178	3343.07	0.248	3343.07	0.303	3343.07	0.335																												2.75423	1.55865	0.3252
3343.07	0.0138	3343.07	0.0496	3343.07	0.107	3343.07	0.179	3343.07	0.248	3343.07	0.303	3343.07	0.336																												2.81838	1.5866	0.31913
3343.07	0.0143	3343.07	0.0503	3343.07	0.107	3343.07	0.179	3343.07	0.248	3343.07	0.303	3343.07	0.336																												2.88403	1.61538	0.31313
3343.07	0.0147	3343.07	0.0508	3343.07	0.108	3343.07	0.18	3343.07	0.249	3343.07	0.303	3343.07	0.336																												2.95121	1.64503	0.3072
3343.07	0.015	3343.07	0.051	3343.07	0.108	3343.07	0.181	3343.07	0.25	3343.07	0.303	3343.07	0.337																												3.01995	1.67554	0.30135
3343.08	0.0155	3343.08	0.0509	3343.08	0.108	3343.08	0.182	3343.08	0.251	3343.08	0.304	3343.08	0.337																												3.0903	1.70694	0.29558
3343.08	0.0161	3343.08	0.0509	3343.08	0.108	3343.08	0.183	3343.08	0.252	3343.08	0.305	3343.08	0.337																												3.16228	1.73925	0.28988
3343.08	0.0167	3343.08	0.0512	3343.08	0.109	3343.08	0.184	3343.08	0.253	3343.08	0.306	3343.08	0.337																												3.23594	1.77248	0.28425
3343.08	0.017	3343.08	0.052	3343.08	0.111	3343.08	0.184	3343.08	0.254	3343.08	0.306	3343.08	0.337																												3.31131	1.80665	0.2787
3343.08	0.0171	3343.08	0.053	3343.08	0.112	3343.08	0.185	3343.08	0.254	3343.08	0.307	3343.08	0.338																												3.38844	1.84178	0.27323
3343.09	0.0169	3343.09	0.0539	3343.09	0.113	3343.09	0.185	3343.09	0.255	3343.09	0.308	3343.09	0.338																												3.46737	1.87789	0.26784
3343.09	0.0168	3343.09	0.0545	3343.09	0.114	3343.09	0.186	3343.09	0.256	3343.09	0.308	3343.09	0.338																												3.54813	1.91499	0.26252
3343.09	0.017	3343.09	0.0548	3343.09	0.116	3343.09	0.188	3343.09	0.256	3343.09	0.309	3343.09	0.339																												3.63078	1.9531	0.25728
3343.09	0.0175	3343.09	0.0551	3343.09	0.117	3343.09	0.189	3343.09	0.257	3343.09	0.31	3343.09	0.339																												3.71535	1.99225	0.25212
3343.09	0.0183	3343.09	0.0558	3343.09	0.118	3343.09	0.191	3343.09	0.258	3343.09	0.31	3343.09	0.338																												3.80189	2.03246	0.24704
3343.09	0.0194	3343.09	0.0567	3343.09	0.119	3343.09	0.193	3343.09	0.259	3343.09	0.311	3343.09	0.338																												3.89045	2.07375	0.24204
3343.1	0.0204	3343.1	0.0579	3343.1	0.12	3343.1	0.194	3343.1	0.26	3343.1	0.311	3343.1	0.338																												3.98107	2.11613	0.23712
3343.1	0.0214	3343.1	0.0591	3343.1	0.121	3343.1	0.195	3343.1	0.261	3343.1	0.312	3343.1	0.337																												4.0738	2.15964	0.23227
3343.1	0.0223	3343.1	0.0603	3343.1	0.123	3343.1	0.196	3343.1	0.262	3343.1	0.312	3343.1	0.337																												4.16869	2.20429	0.2275
3343.1	0.0228	3343.1	0.0612	3343.1	0.125	3343.1	0.197	3343.1	0.263	3343.1	0.312	3343.1	0.337																												4.2658	2.25011	0.22282
3343.1	0.023	3343.1	0.0619	3343.1	0.126	3343.1	0.198	3343.1	0.264	3343.1	0.312	3343.1	0.336																												4.36516	2.29712	0.21821
3343.11	0.0228	3343.11	0.0625	3343.11	0.127	3343.11	0.199	3343.11	0.264	3343.11	0.311	3343.11	0.336																												4.46684	2.34535	0.21367
3343.11	0.0224	3343.11	0.0628	3343.11	0.127	3343.11	0.2	3343.11	0.264	3343.11	0.31	3343.11	0.335																												4.57088	2.39483	0.20922
3343.11	0.0218	3343.11	0.0628	3343.11	0.127	3343.11	0.201	3343.11	0.264	3343.11	0.309	3343.11	0.335																												4.67735	2.44557	0.20484
3343.11	0.0213	3343.11	0.0625	3343.11	0.126	3343.11	0.201	3343.11	0.263	3343.11	0.308	3343.11	0.335																												4.7863	2.49762	0.20054
3343.11	0.0209	3343.11	0.0619	3343.11	0.125	3343.11	0.2	3343.11	0.262	3343.11	0.307	3343.11	0.334																												4.89779	2.55098	0.19632
3343.12	0.0203	3343.12	0.0611	3343.12	0.123	3343.12	0.198	3343.12	0.261	3343.12	0.306	3343.12	0.334																												5.01187	2.6057	0.19217
3343.12	0.0195	3343.12	0.0601	3343.12	0.121	3343.12	0.196	3343.12	0.26	3343.12	0.305	3343.12	0.333																												5.12861	2.6618	0.1881
3343.12	0.0186	3343.12	0.0589	3343.12	0.118	3343.12	0.193	3343.12	0.257	3343.12	0.303	3343.12	0.332																												5.24807	2.71931	0.1841
3343.12	0.0177	3343.12	0.0574	3343.12	0.115	3343.12	0.19	3343.12	0.254	3343.12	0.302	3343.12	0.331																												5.37032	2.77826	0.18017
3343.12	0.017	3343.12	0.0556	3343.12	0.111	3343.12	0.186	3343.12	0.251	3343.12	0.301	3343.12	0.33																												5.49541	2.83869	0.17632
3343.12	0.0162	3343.12	0.0533	3343.12	0.108	3343.12	0.182	3343.12	0.247	3343.12	0.299	3343.12	0.329																												5.62341	2.90062	0.17254
3343.13	0.0153	3343.13	0.0506	3343.13	0.104	3343.13	0.178	3343.13	0.244	3343.13	0.297	3343.13	0.328																												5.7544	2.96409	0.16883
3343.13	0.0141	3343.13	0.0477	3343.13	0.0991	3343.13	0.174	3343.13	0.24	3343.13	0.294	3343.13	0.328																												5.88844	3.02913	0.16519
3343.13	0.0127	3343.13	0.045	3343.13	0.0946	3343.13	0.169	3343.13	0.237	3343.13	0.291	3343.13	0.327																												6.0256	3.09578	0.16163
3343.13	0.0111	3343.13	0.0423	3343.13	0.0903	3343.13	0.165	3343.13	0.234	3343.13	0.288	3343.13	0.327																												6.16595	3.16407	0.15813
3343.14	0.00934	3343.14	0.0396	3343.14	0.0865	3343.14	0.161	3343.14	0.231	3343.14	0.286	3343.14	0.326																												6.30957	3.23403	0.1547
3343.14	0.00754	3343.14	0.0372	3343.14	0.0834	3343.14	0.157	3343.14	0.228	3343.14	0.285	3343.14	0.326																												6.45654	3.30571	0.15134
3343.14	0.00594	3343.14	0.0351	3343.14	0.081	3343.14	0.153	3343.14	0.225	3343.14	0.284	3343.14	0.325																												6.60693	3.37915	0.14804
3343.14	0.00472	3343.14	0.0335	3343.14	0.079	3343.14	0.151	3343.14	0.223	3343.14	0.283	3343.14	0.324																												6.76083	3.45437	0.14481
3343.14	0.00395	3343.14	0.0323	3343.14	0.0774	3343.14	0.148	3343.14	0.221	3343.14	0.282	3343.14	0.323																												6.91831	3.53143	0.14165
3343.14	0.00355	3343.14	0.0316	3343.14	0.0763	3343.14	0.147	3343.14	0.219	3343.14	0.281	3343.14	0.323																												7.07946	3.61036	0.13854
3343.15	0.00338	3343.15	0.0311	3343.15	0.0757	3343.15	0.146	3343.15	0.218	3343.15	0.281	3343.15	0.322																												7.24436	3.6912	0.1355
3343.15	0.00327	3343.15	0.0308	3343.15	0.0758	3343.15	0.146	3343.15	0.217	3343.15	0.281	3343.15	0.322																												7.4131	3.774	0.13253
3343.15	0.00328	3343.15	0.0307	3343.15	0.0761	3343.15	0.146	3343.15	0.217	3343.15	0.28	3343.15	0.322																												7.58578	3.8588	0.12961
3343.15	0.00358	3343.15	0.0308	3343.15	0.0766	3343.15	0.146	3343.15	0.217	3343.15	0.28	3343.15	0.322																												7.76247	3.94565	0.12676
3343.15	0.00427	3343.15	0.0314	3343.15	0.0772	3343.15	0.146	3343.15	0.217	3343.15	0.279	3343.15	0.321																												7.94328	4.03459	0.12396
3343.16	0.00514	3343.16	0.0323	3343.16	0.078	3343.16	0.147	3343.16	0.218	3343.16	0.279	3343.16	0.32																												8.12831	4.12567	0.12122
3343.16	0.00591	3343.16	0.0334	3343.16	0.0791	3343.16	0.148	3343.16	0.218	3343.16	0.279	3343.16	0.319																												8.31764	4.21893	0.11854
3343.16	0.00639	3343.16	0.0344	3343.16	0.0805	3343.16	0.149	3343.16	0.219	3343.16	0.279	3343.16	0.318																												8.51138	4.31444	0.11591
3343.16	0.00661	3343.16	0.0351	3343.16	0.0821	3343.16	0.15	3343.16	0.219	3343.16	0.279	3343.16	0.318																												8.70964	4.41223	0.11334
3343.16	0.00674	3343.16	0.0357	3343.16	0.084	3343.16	0.151	3343.16	0.22	3343.16	0.279	3343.16	0.318																												8.91251	4.51236	0.11082
3343.17	0.00694	3343.17	0.0363	3343.17	0.0861	3343.17	0.152	3343.17	0.222	3343.17	0.279	3343.17	0.318																												9.12011	4.61488	0.10836
3343.17	0.00726	3343.17	0.0371	3343.17	0.0882	3343.17	0.153	3343.17	0.223	3343.17	0.279	3343.17	0.319																												9.33254	4.71985	0.10595
3343.17	0.00767	3343.17	0.038	3343.17	0.0899	3343.17	0.154	3343.17	0.223	3343.17	0.279	3343.17	0.319																												9.54993	4.82732	0.10359
3343.17	0.00811	3343.17	0.0388	3343.17	0.0911	3343.17	0.155	3343.17	0.224	3343.17	0.28	3343.17	0.319																												9.77237	4.93735	0.10128
3343.17	0.00858	3343.17	0.0393	3343.17	0.0918	3343.17	0.156	3343.17	0.225	3343.17	0.28	3343.17	0.318																												10	5.05	0.09902
3343.18	0.0091	3343.18	0.0397	3343.18	0.0923	3343.18	0.157	3343.18	0.225	3343.18	0.281	3343.18	0.318																												10.2329	5.16533	0.09681
3343.18	0.00967	3343.18	0.0401	3343.18	0.0928	3343.18	0.158	3343.18	0.226	3343.18	0.282	3343.18	0.318																												10.4713	5.28339	0.09464
3343.18	0.0103	3343.18	0.0406	3343.18	0.0932	3343.18	0.159	3343.18	0.227	3343.18	0.282	3343.18	0.318																												10.7152	5.40426	0.09253
3343.18	0.0109	3343.18	0.0412	3343.18	0.0934	3343.18	0.16	3343.18	0.228	3343.18	0.283	3343.18	0.319																												10.9648	5.52799	0.09045
3343.18	0.0114	3343.18	0.0418	3343.18	0.0935	3343.18	0.161	3343.18	0.23	3343.18	0.284	3343.18	0.319																												11.2202	5.65465	0.08843
3343.18	0.0116	3343.18	0.0425	3343.18	0.0938	3343.18	0.162	3343.18	0.231	3343.18	0.285	3343.18	0.32																												11.4815	5.78432	0.08645
3343.19	0.0115	3343.19	0.0429	3343.19	0.0942	3343.19	0.163	3343.19	0.231	3343.19	0.285	3343.19	0.321																												11.749	5.91704	0.08451
3343.19	0.0114	3343.19	0.0432	3343.19	0.0948	3343.19	0.163	3343.19	0.232	3343.19	0.285	3343.19	0.322																												12.0226	6.05291	0.08261
3343.19	0.0114	3343.19	0.0432	3343.19	0.0955	3343.19	0.163	3343.19	0.232	3343.19	0.285	3343.19	0.323																												12.3027	6.19199	0.08075
3343.19	0.0114	3343.19	0.0431	3343.19	0.0962	3343.19	0.164	3343.19	0.232	3343.19	0.285	3343.19	0.323																												12.5892	6.33434	0.07894
3343.19	0.0114	3343.19	0.043	3343.19	0.0969	3343.19	0.164	3343.19	0.232	3343.19	0.286	3343.19	0.324																												12.8825	6.48006	0.07716
3343.2	0.0113	3343.2	0.0431	3343.2	0.0976	3343.2	0.165	3343.2	0.233	3343.2	0.286	3343.2	0.323																												13.1826	6.62921	0.07543
3343.2	0.0112	3343.2	0.0436	3343.2	0.0981	3343.2	0.166	3343.2	0.233	3343.2	0.287	3343.2	0.323																												13.4896	6.78188	0.07373
3343.2	0.0112	3343.2	0.0441	3343.2	0.0983	3343.2	0.166	3343.2	0.233	3343.2	0.288	3343.2	0.322																												13.8038	6.93814	0.07207
3343.2	0.0113	3343.2	0.0446	3343.2	0.0984	3343.2	0.167	3343.2	0.233	3343.2	0.288	3343.2	0.322																												14.1254	7.09809	0.07044
3343.2	0.0117	3343.2	0.0448	3343.2	0.0984	3343.2	0.167	3343.2	0.233	3343.2	0.289	3343.2	0.322																												14.4544	7.26179	0.06886
3343.21	0.012	3343.21	0.045	3343.21	0.0985	3343.21	0.168	3343.21	0.234	3343.21	0.289	3343.21	0.322																												14.7911	7.42935	0.0673
3343.21	0.0123	3343.21	0.0454	3343.21	0.0987	3343.21	0.168	3343.21	0.234	3343.21	0.289	3343.21	0.323																												15.1356	7.60084	0.06578
3343.21	0.0124	3343.21	0.0459	3343.21	0.0989	3343.21	0.168	3343.21	0.235	3343.21	0.288	3343.21	0.323																												15.4882	7.77637	0.0643
3343.21	0.0124	3343.21	0.0465	3343.21	0.099	3343.21	0.168	3343.21	0.236	3343.21	0.288	3343.21	0.324																												15.8489	7.95601	0.06285
3343.21	0.0124	3343.21	0.0468	3343.21	0.099	3343.21	0.168	3343.21	0.237	3343.21	0.288	3343.21	0.323																												16.2181	8.13988	0.06143
3343.22	0.0124	3343.22	0.0466	3343.22	0.099	3343.22	0.168	3343.22	0.237	3343.22	0.288	3343.22	0.323																												16.5959	8.32806	0.06004
3343.22	0.0122	3343.22	0.0462	3343.22	0.099	3343.22	0.168	3343.22	0.236	3343.22	0.288	3343.22	0.323																												16.9824	8.52066	0.05868
3343.22	0.0119	3343.22	0.0457	3343.22	0.0992	3343.22	0.169	3343.22	0.236	3343.22	0.289	3343.22	0.323																												17.378	8.71778	0.05735
3343.22	0.0116	3343.22	0.0454	3343.22	0.0994	3343.22	0.169	3343.22	0.235	3343.22	0.289	3343.22	0.324																												17.7828	8.91951	0.05606
3343.22	0.0116	3343.22	0.0454	3343.22	0.0997	3343.22	0.17	3343.22	0.235	3343.22	0.29	3343.22	0.324																												18.197	9.12598	0.05479
3343.22	0.0118	3343.22	0.0456	3343.22	0.1	3343.22	0.17	3343.22	0.235	3343.22	0.29	3343.22	0.324																												18.6209	9.33729	0.05355
3343.23	0.0122	3343.23	0.046	3343.23	0.1	3343.23	0.17	3343.23	0.236	3343.23	0.29	3343.23	0.325																												19.0546	9.55354	0.05234
3343.23	0.0126	3343.23	0.0465	3343.23	0.1	3343.23	0.17	3343.23	0.236	3343.23	0.29	3343.23	0.325																												19.4984	9.77487	0.05115
3343.23	0.0131	3343.23	0.0468	3343.23	0.1	3343.23	0.17	3343.23	0.237	3343.23	0.29	3343.23	0.325																												19.9526	10.0014	0.04999
3343.23	0.0133	3343.23	0.047	3343.23	0.101	3343.23	0.17	3343.23	0.238	3343.23	0.29	3343.23	0.325																												20.4174	10.2332	0.04886
3343.24	0.0132	3343.24	0.0471	3343.24	0.101	3343.24	0.17	3343.24	0.238	3343.24	0.29	3343.24	0.325																												20.893	10.4704	0.04775
3343.24	0.0129	3343.24	0.0471	3343.24	0.101	3343.24	0.169	3343.24	0.238	3343.24	0.289	3343.24	0.325																												21.3796	10.7132	0.04667
3343.24	0.0127	3343.24	0.0469	3343.24	0.101	3343.24	0.169	3343.24	0.238	3343.24	0.289	3343.24	0.325																												21.8776	10.9617	0.04561
3343.24	0.0125	3343.24	0.0466	3343.24	0.101	3343.24	0.169	3343.24	0.238	3343.24	0.288	3343.24	0.325																												22.3872	11.2159	0.04458
3343.24	0.0124	3343.24	0.0462	3343.24	0.101	3343.24	0.169	3343.24	0.238	3343.24	0.289	3343.24	0.325																												22.9087	11.4762	0.04357
3343.24	0.0124	3343.24	0.046	3343.24	0.101	3343.24	0.17	3343.24	0.238	3343.24	0.289	3343.24	0.325																												23.4423	11.7425	0.04258
3343.25	0.0123	3343.25	0.046	3343.25	0.101	3343.25	0.171	3343.25	0.238	3343.25	0.29	3343.25	0.325																												23.9883	12.015	0.04161
3343.25	0.0125	3343.25	0.0463	3343.25	0.101	3343.25	0.171	3343.25	0.238	3343.25	0.29	3343.25	0.325																												24.5471	12.2939	0.04067
3343.25	0.0127	3343.25	0.0468	3343.25	0.1	3343.25	0.172	3343.25	0.239	3343.25	0.29	3343.25	0.326																												25.1189	12.5793	0.03975
3343.25	0.0129	3343.25	0.047	3343.25	0.0999	3343.25	0.172	3343.25	0.239	3343.25	0.29	3343.25	0.326																												25.704	12.8714	0.03885
3343.25	0.0131	3343.25	0.0469	3343.25	0.0996	3343.25	0.172	3343.25	0.239	3343.25	0.29	3343.25	0.326																												26.3027	13.1703	0.03796
3343.26	0.0132	3343.26	0.0464	3343.26	0.0996	3343.26	0.172	3343.26	0.239	3343.26	0.29	3343.26	0.326																												26.9154	13.4763	0.0371
3343.26	0.0133	3343.26	0.0458	3343.26	0.0998	3343.26	0.172	3343.26	0.239	3343.26	0.291	3343.26	0.326																												27.5423	13.7893	0.03626
3343.26	0.0134	3343.26	0.0453	3343.26	0.1	3343.26	0.172	3343.26	0.239	3343.26	0.291	3343.26	0.326																												28.1838	14.1097	0.03544
3343.26	0.0135	3343.26	0.0451	3343.26	0.101	3343.26	0.172	3343.26	0.239	3343.26	0.292	3343.26	0.326																												28.8403	14.4375	0.03463
3343.26	0.0135	3343.26	0.0452	3343.26	0.101	3343.26	0.171	3343.26	0.24	3343.26	0.292	3343.26	0.326																												29.5121	14.773	0.03385
3343.26	0.0133	3343.26	0.0455	3343.26	0.101	3343.26	0.171	3343.26	0.239	3343.26	0.292	3343.26	0.326																												30.1995	15.1163	0.03308
3343.27	0.013	3343.27	0.046	3343.27	0.102	3343.27	0.171	3343.27	0.239	3343.27	0.292	3343.27	0.326																												30.903	15.4677	0.03233
3343.27	0.0128	3343.27	0.0465	3343.27	0.102	3343.27	0.171	3343.27	0.238	3343.27	0.292	3343.27	0.327																												31.6228	15.8272	0.03159
3343.27	0.0128	3343.27	0.0469	3343.27	0.102	3343.27	0.172	3343.27	0.238	3343.27	0.292	3343.27	0.327																												32.3594	16.1951	0.03087
3343.27	0.0131	3343.27	0.0472	3343.27	0.101	3343.27	0.172	3343.27	0.238	3343.27	0.293	3343.27	0.327																												33.1131	16.5717	0.03017
3343.28	0.0135	3343.28	0.0473	3343.28	0.101	3343.28	0.172	3343.28	0.238	3343.28	0.293	3343.28	0.327																												33.8844	16.957	0.02949
3343.28	0.0139	3343.28	0.047	3343.28	0.101	3343.28	0.172	3343.28	0.238	3343.28	0.294	3343.28	0.327																												34.6737	17.3513	0.02882
3343.28	0.014	3343.28	0.0464	3343.28	0.101	3343.28	0.171	3343.28	0.238	3343.28	0.294	3343.28	0.327																												35.4813	17.7548	0.02816
3343.28	0.0139	3343.28	0.0457	3343.28	0.1	3343.28	0.171	3343.28	0.238	3343.28	0.294	3343.28	0.327																												36.3078	18.1677	0.02752
3343.28	0.0135	3343.28	0.0452	3343.28	0.1	3343.28	0.172	3343.28	0.238	3343.28	0.293	3343.28	0.328																												37.1535	18.5902	0.0269
3343.28	0.0131	3343.28	0.045	3343.28	0.0998	3343.28	0.172	3343.28	0.239	3343.28	0.293	3343.28	0.328																												38.0189	19.0226	0.02628
3343.29	0.0126	3343.29	0.0453	3343.29	0.0998	3343.29	0.172	3343.29	0.239	3343.29	0.293	3343.29	0.328																												38.9045	19.4651	0.02569
3343.29	0.0122	3343.29	0.0457	3343.29	0.0999	3343.29	0.172	3343.29	0.239	3343.29	0.293	3343.29	0.328																												39.8107	19.9179	0.0251
3343.29	0.0119	3343.29	0.0462	3343.29	0.1	3343.29	0.172	3343.29	0.239	3343.29	0.293	3343.29	0.328																												40.738	20.3813	0.02453
3343.29	0.0119	3343.29	0.0466	3343.29	0.1	3343.29	0.171	3343.29	0.24	3343.29	0.293	3343.29	0.328																												41.6869	20.8555	0.02397
3343.29	0.012	3343.29	0.0468	3343.29	0.101	3343.29	0.171	3343.29	0.24	3343.29	0.293	3343.29	0.328																												42.6579	21.3407	0.02343
3343.3	0.0123	3343.3	0.0468	3343.3	0.101	3343.3	0.171	3343.3	0.241	3343.3	0.294	3343.3	0.328																												43.6516	21.8373	0.0229
3343.3	0.0127	3343.3	0.0467	3343.3	0.101	3343.3	0.171	3343.3	0.241	3343.3	0.294	3343.3	0.328																												44.6684	22.3454	0.02238
3343.3	0.0131	3343.3	0.0465	3343.3	0.101	3343.3	0.171	3343.3	0.24	3343.3	0.295	3343.3	0.328																												45.7088	22.8653	0.02187
3343.3	0.0133	3343.3	0.0464	3343.3	0.101	3343.3	0.171	3343.3	0.24	3343.3	0.295	3343.3	0.328																												46.7735	23.3974	0.02137
3343.3	0.0131	3343.3	0.0465	3343.3	0.101	3343.3	0.172	3343.3	0.24	3343.3	0.295	3343.3	0.327																												47.863	23.9419	0.02088
3343.31	0.0125	3343.31	0.0466	3343.31	0.101	3343.31	0.172	3343.31	0.24	3343.31	0.294	3343.31	0.327																												48.9779	24.4992	0.02041
3343.31	0.0119	3343.31	0.0465	3343.31	0.101	3343.31	0.172	3343.31	0.24	3343.31	0.293	3343.31	0.327																												50.1187	25.0693	0.01994
3343.31	0.0117	3343.31	0.0463	3343.31	0.101	3343.31	0.172	3343.31	0.24	3343.31	0.292	3343.31	0.327																												51.2861	25.6528	0.01949
3343.31	0.012	3343.31	0.0461	3343.31	0.101	3343.31	0.171	3343.31	0.24	3343.31	0.292	3343.31	0.327																												52.4808	26.2499	0.01905
3343.31	0.0125	3343.31	0.046	3343.31	0.101	3343.31	0.171	3343.31	0.24	3343.31	0.292	3343.31	0.328																												53.7032	26.8609	0.01861
3343.32	0.0128	3343.32	0.046	3343.32	0.101	3343.32	0.17	3343.32	0.24	3343.32	0.292	3343.32	0.328																												54.9541	27.4861	0.01819
3343.32	0.0129	3343.32	0.0461	3343.32	0.101	3343.32	0.17	3343.32	0.24	3343.32	0.293	3343.32	0.328																												56.2341	28.126	0.01778
3343.32	0.0128	3343.32	0.0461	3343.32	0.102	3343.32	0.171	3343.32	0.24	3343.32	0.293	3343.32	0.328																												57.544	28.7807	0.01737
3343.32	0.0128	3343.32	0.0458	3343.32	0.102	3343.32	0.172	3343.32	0.24	3343.32	0.293	3343.32	0.328																												58.8844	29.4507	0.01698
3343.32	0.0128	3343.32	0.0456	3343.32	0.102	3343.32	0.172	3343.32	0.24	3343.32	0.294	3343.32	0.328																												60.256	30.1363	0.01659
3343.32	0.0129	3343.32	0.0456	3343.32	0.102	3343.32	0.172	3343.32	0.24	3343.32	0.294	3343.32	0.328																												61.6595	30.8379	0.01621
3343.33	0.013	3343.33	0.0457	3343.33	0.102	3343.33	0.172	3343.33	0.239	3343.33	0.294	3343.33	0.328																												63.0957	31.5558	0.01584
3343.33	0.0129	3343.33	0.0459	3343.33	0.102	3343.33	0.172	3343.33	0.24	3343.33	0.294	3343.33	0.329																												64.5654	32.2905	0.01548
3343.33	0.0129	3343.33	0.0461	3343.33	0.102	3343.33	0.172	3343.33	0.24	3343.33	0.294	3343.33	0.329																												66.0693	33.0422	0.01513
3343.33	0.0129	3343.33	0.0462	3343.33	0.101	3343.33	0.172	3343.33	0.241	3343.33	0.294	3343.33	0.329																												67.6083	33.8115	0.01479
3343.33	0.013	3343.33	0.0462	3343.33	0.101	3343.33	0.173	3343.33	0.241	3343.33	0.294	3343.33	0.329																												69.1831	34.5988	0.01445
3343.34	0.0131	3343.34	0.0461	3343.34	0.1	3343.34	0.173	3343.34	0.241	3343.34	0.294	3343.34	0.329																												70.7946	35.4044	0.01412
3343.34	0.013	3343.34	0.0459	3343.34	0.1	3343.34	0.173	3343.34	0.241	3343.34	0.294	3343.34	0.328																												72.4436	36.2287	0.0138
3343.34	0.0128	3343.34	0.0457	3343.34	0.1	3343.34	0.173	3343.34	0.241	3343.34	0.293	3343.34	0.328																												74.131	37.0723	0.01349
3343.34	0.0127	3343.34	0.0456	3343.34	0.1	3343.34	0.173	3343.34	0.241	3343.34	0.293	3343.34	0.327																												75.8578	37.9355	0.01318
3343.34	0.0127	3343.34	0.0457	3343.34	0.1	3343.34	0.173	3343.34	0.241	3343.34	0.293	3343.34	0.327																												77.6247	38.8188	0.01288
3343.35	0.0126	3343.35	0.0458	3343.35	0.1	3343.35	0.173	3343.35	0.24	3343.35	0.293	3343.35	0.327																												79.4328	39.7227	0.01259
3343.35	0.0126	3343.35	0.0458	3343.35	0.1	3343.35	0.173	3343.35	0.24	3343.35	0.293	3343.35	0.328																												81.2831	40.6477	0.0123
3343.35	0.0127	3343.35	0.0459	3343.35	0.1	3343.35	0.173	3343.35	0.24	3343.35	0.293	3343.35	0.328																												83.1764	41.5942	0.01202
3343.35	0.0128	3343.35	0.046	3343.35	0.1	3343.35	0.173	3343.35	0.24	3343.35	0.294	3343.35	0.328																												85.1138	42.5628	0.01175
3343.35	0.0131	3343.35	0.046	3343.35	0.101	3343.35	0.172	3343.35	0.24	3343.35	0.294	3343.35	0.328																												87.0964	43.5539	0.01148
3343.36	0.0133	3343.36	0.0459	3343.36	0.101	3343.36	0.172	3343.36	0.24	3343.36	0.294	3343.36	0.328																												89.1251	44.5682	0.01122
3343.36	0.0135	3343.36	0.0459	3343.36	0.101	3343.36	0.171	3343.36	0.24	3343.36	0.294	3343.36	0.328																												91.2011	45.606	0.01096
3343.36	0.0136	3343.36	0.0461	3343.36	0.101	3343.36	0.171	3343.36	0.24	3343.36	0.295	3343.36	0.328																												93.3254	46.6681	0.01071
3343.36	0.0135	3343.36	0.0465	3343.36	0.101	3343.36	0.171	3343.36	0.24	3343.36	0.294	3343.36	0.328																												95.4993	47.7549	0.01047
3343.36	0.0132	3343.36	0.0469	3343.36	0.101	3343.36	0.171	3343.36	0.24	3343.36	0.294	3343.36	0.328																												97.7237	48.867	0.01023
3343.36	0.0128	3343.36	0.047	3343.36	0.101	3343.36	0.171	3343.36	0.24	3343.36	0.294	3343.36	0.328																												100	50.005	0.01
3343.37	0.0127	3343.37	0.0468	3343.37	0.1	3343.37	0.17	3343.37	0.24	3343.37	0.294	3343.37	0.328
3343.37	0.0128	3343.37	0.0463	3343.37	0.1	3343.37	0.17	3343.37	0.239	3343.37	0.294	3343.37	0.327
3343.37	0.0131	3343.37	0.0458	3343.37	0.101	3343.37	0.171	3343.37	0.239	3343.37	0.294	3343.37	0.327
3343.37	0.0134	3343.37	0.0458	3343.37	0.101	3343.37	0.171	3343.37	0.239	3343.37	0.294	3343.37	0.328
3343.38	0.0136	3343.38	0.0461	3343.38	0.101	3343.38	0.172	3343.38	0.239	3343.38	0.294	3343.38	0.328
3343.38	0.0136	3343.38	0.0465	3343.38	0.101	3343.38	0.172	3343.38	0.238	3343.38	0.294	3343.38	0.328
3343.38	0.0136	3343.38	0.0467	3343.38	0.101	3343.38	0.172	3343.38	0.238	3343.38	0.294	3343.38	0.328
3343.38	0.0136	3343.38	0.0467	3343.38	0.101	3343.38	0.172	3343.38	0.239	3343.38	0.294	3343.38	0.328
3343.38	0.0136	3343.38	0.0465	3343.38	0.101	3343.38	0.172	3343.38	0.239	3343.38	0.295	3343.38	0.328
3343.38	0.0136	3343.38	0.0464	3343.38	0.101	3343.38	0.172	3343.38	0.24	3343.38	0.295	3343.38	0.328
3343.39	0.0134	3343.39	0.0464	3343.39	0.102	3343.39	0.172	3343.39	0.24	3343.39	0.294	3343.39	0.329
3343.39	0.0132	3343.39	0.0464	3343.39	0.102	3343.39	0.172	3343.39	0.24	3343.39	0.294	3343.39	0.329
3343.39	0.0129	3343.39	0.0464	3343.39	0.102	3343.39	0.173	3343.39	0.24	3343.39	0.294	3343.39	0.329
3343.39	0.0126	3343.39	0.0463	3343.39	0.102	3343.39	0.173	3343.39	0.239	3343.39	0.294	3343.39	0.33
3343.39	0.0122	3343.39	0.0463	3343.39	0.102	3343.39	0.173	3343.39	0.239	3343.39	0.294	3343.39	0.33
3343.4	0.0119	3343.4	0.0462	3343.4	0.101	3343.4	0.172	3343.4	0.239	3343.4	0.293	3343.4	0.33
3343.4	0.0117	3343.4	0.0463	3343.4	0.101	3343.4	0.172	3343.4	0.239	3343.4	0.294	3343.4	0.33
3343.4	0.0119	3343.4	0.0463	3343.4	0.1	3343.4	0.172	3343.4	0.239	3343.4	0.294	3343.4	0.33
3343.4	0.0122	3343.4	0.0465	3343.4	0.101	3343.4	0.172	3343.4	0.239	3343.4	0.294	3343.4	0.329
3343.4	0.0128	3343.4	0.0467	3343.4	0.101	3343.4	0.172	3343.4	0.239	3343.4	0.294	3343.4	0.329
3343.41	0.0132	3343.41	0.0468	3343.41	0.102	3343.41	0.172	3343.41	0.239	3343.41	0.294	3343.41	0.329
3343.41	0.0135	3343.41	0.0469	3343.41	0.102	3343.41	0.173	3343.41	0.239	3343.41	0.294	3343.41	0.329
3343.41	0.0136	3343.41	0.047	3343.41	0.102	3343.41	0.173	3343.41	0.24	3343.41	0.294	3343.41	0.329
3343.41	0.0136	3343.41	0.0471	3343.41	0.102	3343.41	0.173	3343.41	0.24	3343.41	0.294	3343.41	0.329
3343.41	0.0136	3343.41	0.0472	3343.41	0.102	3343.41	0.173	3343.41	0.24	3343.41	0.294	3343.41	0.329
3343.41	0.0138	3343.41	0.0471	3343.41	0.102	3343.41	0.172	3343.41	0.24	3343.41	0.293	3343.41	0.33
3343.42	0.0139	3343.42	0.0469	3343.42	0.102	3343.42	0.172	3343.42	0.24	3343.42	0.293	3343.42	0.33
3343.42	0.014	3343.42	0.0466	3343.42	0.102	3343.42	0.172	3343.42	0.24	3343.42	0.293	3343.42	0.33
3343.42	0.014	3343.42	0.0465	3343.42	0.102	3343.42	0.172	3343.42	0.24	3343.42	0.294	3343.42	0.33
3343.42	0.0138	3343.42	0.0464	3343.42	0.102	3343.42	0.172	3343.42	0.24	3343.42	0.294	3343.42	0.33
3343.43	0.0135	3343.43	0.0463	3343.43	0.102	3343.43	0.172	3343.43	0.241	3343.43	0.294	3343.43	0.33
3343.43	0.0131	3343.43	0.046	3343.43	0.102	3343.43	0.172	3343.43	0.241	3343.43	0.294	3343.43	0.33
3343.43	0.0126	3343.43	0.0454	3343.43	0.102	3343.43	0.172	3343.43	0.241	3343.43	0.294	3343.43	0.329
3343.43	0.0123	3343.43	0.0447	3343.43	0.102	3343.43	0.172	3343.43	0.241	3343.43	0.294	3343.43	0.329
3343.43	0.0122	3343.43	0.0442	3343.43	0.102	3343.43	0.173	3343.43	0.241	3343.43	0.294	3343.43	0.328
3343.43	0.0124	3343.43	0.0441	3343.43	0.103	3343.43	0.173	3343.43	0.24	3343.43	0.293	3343.43	0.327
3343.44	0.0124	3343.44	0.0445	3343.44	0.102	3343.44	0.173	3343.44	0.24	3343.44	0.294	3343.44	0.326
3343.44	0.0123	3343.44	0.0453	3343.44	0.102	3343.44	0.173	3343.44	0.239	3343.44	0.294	3343.44	0.326
3343.44	0.0121	3343.44	0.0458	3343.44	0.102	3343.44	0.173	3343.44	0.239	3343.44	0.294	3343.44	0.327
3343.44	0.0121	3343.44	0.0458	3343.44	0.101	3343.44	0.173	3343.44	0.24	3343.44	0.294	3343.44	0.328
3343.44	0.0123	3343.44	0.0456	3343.44	0.101	3343.44	0.173	3343.44	0.24	3343.44	0.294	3343.44	0.328
3343.45	0.0126	3343.45	0.0456	3343.45	0.101	3343.45	0.173	3343.45	0.241	3343.45	0.294	3343.45	0.329
3343.45	0.0125	3343.45	0.046	3343.45	0.101	3343.45	0.173	3343.45	0.241	3343.45	0.294	3343.45	0.33
3343.45	0.0122	3343.45	0.0465	3343.45	0.101	3343.45	0.173	3343.45	0.241	3343.45	0.293	3343.45	0.33
3343.45	0.012	3343.45	0.047	3343.45	0.102	3343.45	0.173	3343.45	0.241	3343.45	0.293	3343.45	0.33
3343.45	0.012	3343.45	0.0473	3343.45	0.102	3343.45	0.172	3343.45	0.24	3343.45	0.293	3343.45	0.33
3343.45	0.0122	3343.45	0.0472	3343.45	0.102	3343.45	0.172	3343.45	0.239	3343.45	0.292	3343.45	0.329
3343.46	0.0125	3343.46	0.0471	3343.46	0.102	3343.46	0.171	3343.46	0.239	3343.46	0.292	3343.46	0.329
3343.46	0.0129	3343.46	0.047	3343.46	0.102	3343.46	0.171	3343.46	0.239	3343.46	0.292	3343.46	0.328
3343.46	0.0133	3343.46	0.0469	3343.46	0.102	3343.46	0.171	3343.46	0.24	3343.46	0.293	3343.46	0.328
3343.46	0.0137	3343.46	0.0468	3343.46	0.102	3343.46	0.172	3343.46	0.24	3343.46	0.293	3343.46	0.329
3343.47	0.0139	3343.47	0.0465	3343.47	0.102	3343.47	0.172	3343.47	0.24	3343.47	0.294	3343.47	0.329
3343.47	0.0138	3343.47	0.0461	3343.47	0.102	3343.47	0.173	3343.47	0.24	3343.47	0.294	3343.47	0.329
3343.47	0.0136	3343.47	0.0457	3343.47	0.102	3343.47	0.173	3343.47	0.24	3343.47	0.293	3343.47	0.329
3343.47	0.0136	3343.47	0.0452	3343.47	0.102	3343.47	0.173	3343.47	0.24	3343.47	0.293	3343.47	0.329
3343.47	0.0137	3343.47	0.045	3343.47	0.102	3343.47	0.173	3343.47	0.239	3343.47	0.293	3343.47	0.328
3343.47	0.014	3343.47	0.045	3343.47	0.102	3343.47	0.173	3343.47	0.239	3343.47	0.293	3343.47	0.328
3343.48	0.0142	3343.48	0.0454	3343.48	0.102	3343.48	0.173	3343.48	0.239	3343.48	0.293	3343.48	0.329
3343.48	0.0142	3343.48	0.0461	3343.48	0.102	3343.48	0.173	3343.48	0.239	3343.48	0.294	3343.48	0.329
3343.48	0.0139	3343.48	0.0468	3343.48	0.102	3343.48	0.173	3343.48	0.24	3343.48	0.294	3343.48	0.33
3343.48	0.0134	3343.48	0.0473	3343.48	0.102	3343.48	0.172	3343.48	0.24	3343.48	0.294	3343.48	0.33
3343.48	0.0128	3343.48	0.0474	3343.48	0.102	3343.48	0.172	3343.48	0.24	3343.48	0.294	3343.48	0.329
3343.49	0.0123	3343.49	0.0472	3343.49	0.103	3343.49	0.171	3343.49	0.24	3343.49	0.294	3343.49	0.329
3343.49	0.0119	3343.49	0.0469	3343.49	0.103	3343.49	0.172	3343.49	0.24	3343.49	0.293	3343.49	0.328
3343.49	0.0116	3343.49	0.0465	3343.49	0.103	3343.49	0.172	3343.49	0.241	3343.49	0.293	3343.49	0.328
3343.49	0.0113	3343.49	0.0462	3343.49	0.102	3343.49	0.172	3343.49	0.241	3343.49	0.293	3343.49	0.328
3343.49	0.0113	3343.49	0.046	3343.49	0.102	3343.49	0.173	3343.49	0.241	3343.49	0.293	3343.49	0.329
3343.5	0.0115	3343.5	0.046	3343.5	0.101	3343.5	0.173	3343.5	0.241	3343.5	0.294	3343.5	0.329
3343.5	0.012	3343.5	0.0462	3343.5	0.101	3343.5	0.173	3343.5	0.241	3343.5	0.294	3343.5	0.329
3343.5	0.0127	3343.5	0.0465	3343.5	0.101	3343.5	0.173	3343.5	0.24	3343.5	0.294	3343.5	0.33
3343.5	0.0132	3343.5	0.0468	3343.5	0.101	3343.5	0.173	3343.5	0.24	3343.5	0.294	3343.5	0.33
3343.5	0.0135	3343.5	0.047	3343.5	0.101	3343.5	0.174	3343.5	0.24	3343.5	0.294	3343.5	0.33
3343.51	0.0135	3343.51	0.047	3343.51	0.101	3343.51	0.173	3343.51	0.24	3343.51	0.294	3343.51	0.329
3343.51	0.0134	3343.51	0.0468	3343.51	0.1	3343.51	0.173	3343.51	0.24	3343.51	0.294	3343.51	0.329
3343.51	0.0133	3343.51	0.0465	3343.51	0.1	3343.51	0.172	3343.51	0.24	3343.51	0.294	3343.51	0.328
3343.51	0.013	3343.51	0.0461	3343.51	0.101	3343.51	0.172	3343.51	0.24	3343.51	0.294	3343.51	0.328
3343.51	0.0127	3343.51	0.0459	3343.51	0.101	3343.51	0.172	3343.51	0.239	3343.51	0.294	3343.51	0.328
3343.51	0.0123	3343.51	0.046	3343.51	0.101	3343.51	0.172	3343.51	0.239	3343.51	0.294	3343.51	0.328
3343.52	0.0121	3343.52	0.0461	3343.52	0.102	3343.52	0.172	3343.52	0.239	3343.52	0.293	3343.52	0.328
3343.52	0.0122	3343.52	0.0462	3343.52	0.102	3343.52	0.172	3343.52	0.239	3343.52	0.293	3343.52	0.328
3343.52	0.0124	3343.52	0.0461	3343.52	0.102	3343.52	0.172	3343.52	0.239	3343.52	0.293	3343.52	0.328
3343.52	0.0129	3343.52	0.0459	3343.52	0.101	3343.52	0.172	3343.52	0.239	3343.52	0.293	3343.52	0.328
3343.52	0.0133	3343.52	0.0456	3343.52	0.101	3343.52	0.172	3343.52	0.239	3343.52	0.293	3343.52	0.328
3343.53	0.0137	3343.53	0.0455	3343.53	0.101	3343.53	0.172	3343.53	0.24	3343.53	0.293	3343.53	0.327
3343.53	0.0138	3343.53	0.0454	3343.53	0.1	3343.53	0.172	3343.53	0.24	3343.53	0.294	3343.53	0.327
3343.53	0.0136	3343.53	0.0453	3343.53	0.1	3343.53	0.172	3343.53	0.241	3343.53	0.294	3343.53	0.327
3343.53	0.0131	3343.53	0.0452	3343.53	0.1	3343.53	0.172	3343.53	0.241	3343.53	0.294	3343.53	0.328
3343.53	0.0126	3343.53	0.0452	3343.53	0.1	3343.53	0.172	3343.53	0.241	3343.53	0.294	3343.53	0.329
3343.54	0.0124	3343.54	0.0453	3343.54	0.0999	3343.54	0.172	3343.54	0.24	3343.54	0.294	3343.54	0.329
3343.54	0.0125	3343.54	0.0455	3343.54	0.0996	3343.54	0.173	3343.54	0.24	3343.54	0.293	3343.54	0.329
3343.54	0.0129	3343.54	0.0456	3343.54	0.0994	3343.54	0.173	3343.54	0.24	3343.54	0.293	3343.54	0.329
3343.54	0.0132	3343.54	0.0457	3343.54	0.0995	3343.54	0.174	3343.54	0.241	3343.54	0.293	3343.54	0.328
3343.54	0.0133	3343.54	0.0458	3343.54	0.1	3343.54	0.174	3343.54	0.241	3343.54	0.293	3343.54	0.328
3343.55	0.0131	3343.55	0.046	3343.55	0.101	3343.55	0.173	3343.55	0.24	3343.55	0.293	3343.55	0.327
3343.55	0.0128	3343.55	0.0462	3343.55	0.102	3343.55	0.173	3343.55	0.24	3343.55	0.293	3343.55	0.326
3343.55	0.0126	3343.55	0.0464	3343.55	0.102	3343.55	0.172	3343.55	0.24	3343.55	0.292	3343.55	0.326
3343.55	0.0125	3343.55	0.0466	3343.55	0.102	3343.55	0.172	3343.55	0.239	3343.55	0.292	3343.55	0.327
3343.55	0.0125	3343.55	0.0466	3343.55	0.102	3343.55	0.172	3343.55	0.239	3343.55	0.292	3343.55	0.327
3343.55	0.0127	3343.55	0.0466	3343.55	0.102	3343.55	0.172	3343.55	0.24	3343.55	0.293	3343.55	0.328
3343.56	0.0129	3343.56	0.0467	3343.56	0.102	3343.56	0.172	3343.56	0.24	3343.56	0.293	3343.56	0.328
3343.56	0.0133	3343.56	0.0468	3343.56	0.102	3343.56	0.172	3343.56	0.241	3343.56	0.294	3343.56	0.328
3343.56	0.0135	3343.56	0.047	3343.56	0.102	3343.56	0.172	3343.56	0.241	3343.56	0.294	3343.56	0.328
3343.56	0.0134	3343.56	0.047	3343.56	0.102	3343.56	0.172	3343.56	0.241	3343.56	0.294	3343.56	0.328
3343.57	0.0131	3343.57	0.0467	3343.57	0.102	3343.57	0.172	3343.57	0.241	3343.57	0.294	3343.57	0.327
3343.57	0.0128	3343.57	0.0463	3343.57	0.102	3343.57	0.172	3343.57	0.241	3343.57	0.294	3343.57	0.327
3343.57	0.0126	3343.57	0.046	3343.57	0.102	3343.57	0.172	3343.57	0.241	3343.57	0.294	3343.57	0.328
3343.57	0.0126	3343.57	0.0458	3343.57	0.102	3343.57	0.172	3343.57	0.241	3343.57	0.294	3343.57	0.328
3343.57	0.0126	3343.57	0.0459	3343.57	0.102	3343.57	0.171	3343.57	0.241	3343.57	0.294	3343.57	0.328
3343.57	0.0128	3343.57	0.0461	3343.57	0.102	3343.57	0.172	3343.57	0.24	3343.57	0.294	3343.57	0.329
3343.58	0.0131	3343.58	0.0462	3343.58	0.103	3343.58	0.172	3343.58	0.24	3343.58	0.294	3343.58	0.329
3343.58	0.0134	3343.58	0.0461	3343.58	0.103	3343.58	0.173	3343.58	0.24	3343.58	0.293	3343.58	0.329

## Sheet: figure3
	300K		280K		260K															inset:	T (K)	correlation time (s)
Vg (V)	2D sheet conductivity (S)						T (K)	mobility (cm2/vs)			T(K)	T1(s)	error +	error -	T(K)	T2(s)	error +	error -			290	9.01e-12
10	4.71e-10	10	5.7e-11	10	1.87e-10		260	3.71			200	3.97e-06	1.49e-09	1.49e-09	200	3.19e-06	1.49e-09	1.49e-09			260	9.12e-12
9	8.7e-10	9	2.51e-10	9	1.46e-10		280	3.61			230	3.19e-06	1.18e-09	1.18e-09	230	2.43e-06	1.18e-09	1.18e-09			230	9.54e-12
8	8.94e-10	8	1.51e-11	8	3.52e-11		300	3.52			260	2.85e-06	8e-10	8e-10	260	2.38e-06	8e-10	8e-10			200	7e-12
7	7.32e-10	7	3.29e-12	7	1.94e-11						290	2.54e-06	7.94e-10	7.94e-10	290	2.28e-06	7.94e-10	7.94e-10
6	6.22e-10	6	2.65e-11	6	1.1e-11
5	7.8e-10	5	8.54e-11	5	8.17e-12
4	7.55e-10	4	9.5e-10	4	7.78e-09
3	8.41e-10	3	7.63e-10	3	8.75e-10
2	1.27e-09	2	6.78e-10	2	7.2e-10
1	1.75e-09	1	7.04e-10	1	6.2e-10
0	3.28e-09	0	1.99e-09	0	1.51e-09
-1	2.06e-08	-1	2.12e-08	-1	1.99e-08
-2	5.7e-08	-2	5.5e-08	-2	5.43e-08
-3	9.78e-08	-3	9.45e-08	-3	9.51e-08
-4	1.39e-07	-4	1.36e-07	-4	1.38e-07
-5	1.79e-07	-5	1.77e-07	-5	1.82e-07
-6	2.19e-07	-6	2.18e-07	-6	2.24e-07
-7	2.57e-07	-7	2.57e-07	-7	2.66e-07
-8	2.95e-07	-8	2.96e-07	-8	3.07e-07
-9	3.31e-07	-9	3.34e-07	-9	3.46e-07
-10	3.67e-07	-10	3.71e-07	-10	3.84e-07
-11	4.02e-07	-11	4.07e-07	-11	4.22e-07
-12	4.35e-07	-12	4.42e-07	-12	4.58e-07
-13	4.69e-07	-13	4.76e-07	-13	4.93e-07
-14	5.01e-07	-14	5.1e-07	-14	5.28e-07
-15	5.33e-07	-15	5.42e-07	-15	5.61e-07
-16	5.64e-07	-16	5.75e-07	-16	5.94e-07
-17	5.94e-07	-17	6.06e-07	-17	6.27e-07
-18	6.24e-07	-18	6.37e-07	-18	6.58e-07
-19	6.54e-07	-19	6.67e-07	-19	6.89e-07
-20	6.83e-07	-20	6.97e-07	-20	7.2e-07
-21	7.11e-07	-21	7.27e-07	-21	7.5e-07
-22	7.39e-07	-22	7.56e-07	-22	7.79e-07
-23	7.67e-07	-23	7.84e-07	-23	8.09e-07
-24	7.94e-07	-24	8.12e-07	-24	8.37e-07
-25	8.21e-07	-25	8.4e-07	-25	8.66e-07
-26	8.48e-07	-26	8.68e-07	-26	8.94e-07
-27	8.75e-07	-27	8.95e-07	-27	9.22e-07
-28	9.01e-07	-28	9.22e-07	-28	9.49e-07
-29	9.27e-07	-29	9.49e-07	-29	9.76e-07
-30	9.52e-07	-30	9.75e-07	-30	1e-06
-30	9.52e-07	-30	9.75e-07	-30	1e-06
-29	9.26e-07	-29	9.49e-07	-29	9.77e-07
-28	9e-07	-28	9.23e-07	-28	9.5e-07
-27	8.74e-07	-27	8.96e-07	-27	9.23e-07
-26	8.48e-07	-26	8.69e-07	-26	8.95e-07
-25	8.21e-07	-25	8.42e-07	-25	8.68e-07
-24	7.94e-07	-24	8.14e-07	-24	8.39e-07
-23	7.66e-07	-23	7.86e-07	-23	8.11e-07
-22	7.39e-07	-22	7.58e-07	-22	7.82e-07
-21	7.1e-07	-21	7.29e-07	-21	7.52e-07
-20	6.82e-07	-20	7e-07	-20	7.23e-07
-19	6.53e-07	-19	6.7e-07	-19	6.92e-07
-18	6.23e-07	-18	6.4e-07	-18	6.61e-07
-17	5.93e-07	-17	6.09e-07	-17	6.3e-07
-16	5.62e-07	-16	5.77e-07	-16	5.98e-07
-15	5.31e-07	-15	5.45e-07	-15	5.65e-07
-14	4.99e-07	-14	5.12e-07	-14	5.31e-07
-13	4.66e-07	-13	4.79e-07	-13	4.97e-07
-12	4.33e-07	-12	4.45e-07	-12	4.61e-07
-11	3.99e-07	-11	4.09e-07	-11	4.25e-07
-10	3.64e-07	-10	3.73e-07	-10	3.87e-07
-9	3.28e-07	-9	3.36e-07	-9	3.49e-07
-8	2.91e-07	-8	2.98e-07	-8	3.09e-07
-7	2.54e-07	-7	2.59e-07	-7	2.68e-07
-6	2.15e-07	-6	2.19e-07	-6	2.26e-07
-5	1.75e-07	-5	1.78e-07	-5	1.83e-07
-4	1.35e-07	-4	1.36e-07	-4	1.39e-07
-3	9.37e-08	-3	9.46e-08	-3	9.56e-08
-2	5.31e-08	-2	5.47e-08	-2	5.42e-08
-1	1.72e-08	-1	2.07e-08	-1	1.95e-08
0	2.23e-09	0	1.97e-09	0	1.55e-09
1	1.17e-09	1	5.24e-10	1	4.37e-10
2	5.26e-10	2	2.77e-10	2	2.31e-10
3	2.74e-10	3	1.18e-10	3	1.04e-10
4	3.42e-11	4	2.09e-11	4	4.91e-11
5	4.64e-11	5	9.55e-12	5	7.59e-11
6	8.73e-11	6	2.62e-11	6	1.17e-10
7	1.49e-10	7	6.73e-11	7	1.78e-10
8	2.44e-10	8	2.32e-10	8	3.14e-10
9	3.51e-10	9	7.66e-10	9	1.18e-09
10	4.58e-10	10	3.52e-10	10	2.22e-09

## Sheet: figure4
t (ps)	IPR	t (ps)	Xa(A)	t (ps)	IPR_autocorre	t (ps)	Xa_autocorre
0	19.7396	0	134.818	0	1	0	1
0.001	20.6883	0.001	134.826	0.001	0.981	0.001	0.99946
0.002	21.2783	0.002	135.013	0.002	0.93404	0.002	0.99829
0.003	21.2677	0.003	135.223	0.003	0.87288	0.003	0.99664
0.004	20.6039	0.004	135.331	0.004	0.80772	0.004	0.99462
0.005	19.4518	0.005	135.252	0.005	0.74464	0.005	0.99234
0.006	18.0531	0.006	134.811	0.006	0.68661	0.006	0.9899
0.007	16.9395	0.007	134.25	0.007	0.63472	0.007	0.98734
0.008	16.188	0.008	133.555	0.008	0.58908	0.008	0.98474
0.009	15.785	0.009	132.82	0.009	0.54932	0.009	0.98212
0.01	15.6502	0.01	132.094	0.01	0.51486	0.01	0.97952
0.011	15.6777	0.011	131.51	0.011	0.48514	0.011	0.97695
0.012	16.0186	0.012	131.26	0.012	0.45965	0.012	0.97442
0.013	16.8012	0.013	129.604	0.013	0.43794	0.013	0.97195
0.014	16.3485	0.014	128.231	0.014	0.4196	0.014	0.96953
0.015	16.3997	0.015	126.82	0.015	0.40412	0.015	0.96716
0.016	16.4082	0.016	125.267	0.016	0.39096	0.016	0.96484
0.017	16.5021	0.017	123.91	0.017	0.37944	0.017	0.96255
0.018	16.7736	0.018	123.221	0.018	0.36889	0.018	0.96029
0.019	17.2997	0.019	122.767	0.019	0.35864	0.019	0.95805
0.02	17.6335	0.02	121.961	0.02	0.34814	0.02	0.95582
0.021	18.948	0.021	121.329	0.021	0.33717	0.021	0.95361
0.022	19.599	0.022	121.012	0.022	0.32571	0.022	0.9514
0.023	20.264	0.023	120.628	0.023	0.31385	0.023	0.9492
0.024	21.2684	0.024	119.967	0.024	0.30186	0.024	0.947
0.025	21.8805	0.025	119.696	0.025	0.29015	0.025	0.94481
0.026	21.9477	0.026	119.401	0.026	0.27895	0.026	0.94264
0.027	21.1949	0.027	119.082	0.027	0.26839	0.027	0.94048
0.028	19.6148	0.028	118.821	0.028	0.25855	0.028	0.93833
0.029	17.4285	0.029	118.689	0.029	0.24944	0.029	0.9362
0.03	14.8733	0.03	118.79	0.03	0.24106	0.03	0.93408
0.031	12.1823	0.031	119.174	0.031	0.23336	0.031	0.93199
0.032	9.77288	0.032	119.791	0.032	0.22628	0.032	0.92991
0.033	7.99748	0.033	120.542	0.033	0.21964	0.033	0.92784
0.034	6.91958	0.034	121.37	0.034	0.2134	0.034	0.92579
0.035	6.44154	0.035	122.332	0.035	0.20746	0.035	0.92375
0.036	6.46197	0.036	123.59	0.036	0.20169	0.036	0.92172
0.037	6.53663	0.037	124.874	0.037	0.19596	0.037	0.91969
0.038	6.43268	0.038	126.081	0.038	0.19019	0.038	0.91768
0.039	6.07525	0.039	127.181	0.039	0.1843	0.039	0.91566
0.04	5.57132	0.04	128.123	0.04	0.17831	0.04	0.91365
0.041	5.12329	0.041	128.86	0.041	0.17227	0.041	0.91165
0.042	4.86573	0.042	129.365	0.042	0.16624	0.042	0.90965
0.043	4.71791	0.043	129.656	0.043	0.16021	0.043	0.90766
0.044	4.68061	0.044	129.711	0.044	0.15417	0.044	0.90567
0.045	4.79115	0.045	129.492	0.045	0.14809	0.045	0.9037
0.046	5.02228	0.046	129.015	0.046	0.14199	0.046	0.90174
0.047	5.24432	0.047	128.339	0.047	0.13597	0.047	0.89979
0.048	5.2937	0.048	127.592	0.048	0.1301	0.048	0.89785
0.049	5.16181	0.049	126.896	0.049	0.12444	0.049	0.89592
0.05	5.01253	0.05	126.352	0.05	0.11903	0.05	0.89401
0.051	4.99051	0.051	126.001	0.051	0.11387	0.051	0.8921
0.052	4.9983	0.052	125.825	0.052	0.10896	0.052	0.89021
0.053	5.07763	0.053	125.174	0.053	0.10427	0.053	0.88832
0.054	5.38407	0.054	124.298	0.054	0.09978	0.054	0.88644
0.055	5.62879	0.055	123.769	0.055	0.09543	0.055	0.88456
0.056	5.97833	0.056	123.494	0.056	0.09117	0.056	0.88269
0.057	6.39776	0.057	123.251	0.057	0.08704	0.057	0.88082
0.058	6.96374	0.058	123.043	0.058	0.0831	0.058	0.87895
0.059	7.86693	0.059	122.667	0.059	0.07942	0.059	0.87709
0.06	8.75686	0.06	122.777	0.06	0.07598	0.06	0.87524
0.061	9.46307	0.061	122.928	0.061	0.07275	0.061	0.87338
0.062	10.0331	0.062	122.883	0.062	0.06972	0.062	0.87154
0.063	10.5981	0.063	122.715	0.063	0.06685	0.063	0.8697
0.064	11.2127	0.064	122.433	0.064	0.06414	0.064	0.86786
0.065	11.8556	0.065	122.09	0.065	0.0616	0.065	0.86603
0.066	12.4015	0.066	121.656	0.066	0.05927	0.066	0.8642
0.067	12.8155	0.067	121.235	0.067	0.05721	0.067	0.86238
0.068	13.1229	0.068	120.839	0.068	0.0554	0.068	0.86057
0.069	13.3761	0.069	120.465	0.069	0.05376	0.069	0.85875
0.07	13.5959	0.07	120.131	0.07	0.05219	0.07	0.85694
0.071	13.6555	0.071	119.737	0.071	0.05068	0.071	0.85512
0.072	12.9458	0.072	118.59	0.072	0.0492	0.072	0.85331
0.073	11.8592	0.073	117.619	0.073	0.04772	0.073	0.85149
0.074	10.6532	0.074	116.728	0.074	0.04619	0.074	0.84967
0.075	9.60803	0.075	115.969	0.075	0.04463	0.075	0.84784
0.076	8.82079	0.076	115.378	0.076	0.04306	0.076	0.84602
0.077	8.25532	0.077	114.946	0.077	0.04154	0.077	0.8442
0.078	7.81876	0.078	114.612	0.078	0.04007	0.078	0.84238
0.079	7.42155	0.079	114.29	0.079	0.03863	0.079	0.84056
0.08	7.12064	0.08	114.146	0.08	0.03722	0.08	0.83876
0.081	6.72884	0.081	113.858	0.081	0.03585	0.081	0.83696
0.082	6.29405	0.082	113.44	0.082	0.03453	0.082	0.83517
0.083	5.90198	0.083	112.989	0.083	0.03329	0.083	0.8334
0.084	5.58463	0.084	112.59	0.084	0.0321	0.084	0.83164
0.085	5.36577	0.085	112.277	0.085	0.03101	0.085	0.82989
0.086	5.23177	0.086	112.042	0.086	0.02998	0.086	0.82815
0.087	5.17976	0.087	111.871	0.087	0.029	0.087	0.82642
0.088	5.21043	0.088	111.74	0.088	0.02806	0.088	0.8247
0.089	5.33049	0.089	111.629	0.089	0.02709	0.089	0.82299
0.09	5.56116	0.09	111.522	0.09	0.02603	0.09	0.82128
0.091	5.93119	0.091	111.427	0.091	0.02486	0.091	0.81958
0.092	6.49361	0.092	111.347	0.092	0.02359	0.092	0.81789
0.093	7.33019	0.093	111.279	0.093	0.02224	0.093	0.81619
0.094	8.36132	0.094	111.128	0.094	0.02083	0.094	0.8145
0.095	9.43491	0.095	110.759	0.095	0.01942	0.095	0.81282
0.096	10.495	0.096	110.117	0.096	0.01806	0.096	0.81114
0.097	11.4294	0.097	109.251	0.097	0.01684	0.097	0.80946
0.098	12.1103	0.098	108.261	0.098	0.01584	0.098	0.80779
0.099	12.5542	0.099	107.254	0.099	0.01513	0.099	0.80611
0.1	12.8954	0.1	106.266	0.1	0.01466	0.1	0.80444
0.101	13.0589	0.101	105.274	0.101	0.01438	0.101	0.80278
0.102	12.5958	0.102	104.224	0.102	0.01418	0.102	0.80112
0.103	11.3527	0.103	103.047	0.103	0.01404	0.103	0.79947
0.104	9.78566	0.104	101.977	0.104	0.01396	0.104	0.79782
0.105	8.46701	0.105	100.926	0.105	0.01394	0.105	0.79617
0.106	7.48629	0.106	100.017	0.106	0.01396	0.106	0.79453
0.107	6.77059	0.107	99.3415	0.107	0.01402	0.107	0.79289
0.108	6.25037	0.108	98.9703	0.108	0.0141	0.108	0.79125
0.109	5.97216	0.109	99.0691	0.109	0.01418	0.109	0.78961
0.11	5.48389	0.11	98.478	0.11	0.01417	0.11	0.78798
0.111	5.14058	0.111	98.1243	0.111	0.01403	0.111	0.78634
0.112	5.01414	0.112	97.9918	0.112	0.01374	0.112	0.78471
0.113	5.10099	0.113	97.9161	0.113	0.01331	0.113	0.78309
0.114	5.52655	0.114	98.4569	0.114	0.01278	0.114	0.78147
0.115	6.56187	0.115	99.095	0.115	0.01216	0.115	0.77985
0.116	8.60194	0.116	99.0192	0.116	0.01148	0.116	0.77824
0.117	11.6902	0.117	98.7147	0.117	0.01081	0.117	0.77664
0.118	15.0222	0.118	100.54	0.118	0.01018	0.118	0.77504
0.119	17.4554	0.119	102.06	0.119	0.00961	0.119	0.77345
0.12	18.6498	0.12	103.515	0.12	0.00913	0.12	0.77186
0.121	18.9091	0.121	104.622	0.121	0.00872	0.121	0.77028
0.122	17.7877	0.122	102.469	0.122	0.00835	0.122	0.7687
0.123	17.6288	0.123	101.938	0.123	0.00804	0.123	0.76713
0.124	18.124	0.124	101.289	0.124	0.00777	0.124	0.76557
0.125	19.1782	0.125	100.619	0.125	0.00751	0.125	0.764
0.126	24.3336	0.126	94.3522	0.126	0.00727	0.126	0.76244
0.127	22.8823	0.127	86.4072	0.127	0.00704	0.127	0.76088
0.128	16.1994	0.128	79.6561	0.128	0.00681	0.128	0.75932
0.129	11.2894	0.129	74.18	0.129	0.00661	0.129	0.75776
0.13	8.71193	0.13	70.0928	0.13	0.00649	0.13	0.75619
0.131	7.54347	0.131	67.2593	0.131	0.00642	0.131	0.75463
0.132	7.22878	0.132	65.5343	0.132	0.00637	0.132	0.75307
0.133	7.81408	0.133	65.1329	0.133	0.00633	0.133	0.75151
0.134	8.99705	0.134	64.2856	0.134	0.00632	0.134	0.74994
0.135	10.7177	0.135	65.2779	0.135	0.00635	0.135	0.74838
0.136	12.5968	0.136	68.0366	0.136	0.00645	0.136	0.74682
0.137	14.8667	0.137	70.392	0.137	0.00658	0.137	0.74526
0.138	16.2462	0.138	71.8662	0.138	0.00667	0.138	0.7437
0.139	18.7915	0.139	77.5756	0.139	0.00669	0.139	0.74215
0.14	20.2061	0.14	79.5072	0.14	0.00659	0.14	0.7406
0.141	23.415	0.141	81.4013	0.141	0.00635	0.141	0.73906
0.142	28.1409	0.142	83.6439	0.142	0.00598	0.142	0.73753
0.143	32.4886	0.143	85.1688	0.143	0.00551	0.143	0.73601
0.144	35.8139	0.144	86.9548	0.144	0.00492	0.144	0.73449
0.145	33.8352	0.145	86.7209	0.145	0.00423	0.145	0.73299
0.146	34.3153	0.146	86.6247	0.146	0.00348	0.146	0.73149
0.147	35.743	0.147	86.6983	0.147	0.00269	0.147	0.72999
0.148	29.9145	0.148	83.6353	0.148	0.00183	0.148	0.72851
0.149	22.0686	0.149	79.946	0.149	0.000983631	0.149	0.72703
0.15	15.7651	0.15	75.9238	0.15	0.000243966	0.15	0.72555
0.151	11.6854	0.151	72.0787	0.151	-0.000309634	0.151	0.72407
0.152	9.25224	0.152	68.7105	0.152	-0.000693646	0.152	0.72259
0.153	7.84471	0.153	65.9776	0.153	-0.00104	0.153	0.72111
0.154	7.0669	0.154	63.9188	0.154	-0.00147	0.154	0.71963
0.155	6.70424	0.155	62.4858	0.155	-0.00201	0.155	0.71814
0.156	6.65957	0.156	61.5583	0.156	-0.00262	0.156	0.71665
0.157	7.2533	0.157	62.4184	0.157	-0.00322	0.157	0.71516
0.158	8.80856	0.158	65.6052	0.158	-0.00375	0.158	0.71366
0.159	11.9088	0.159	69.323	0.159	-0.00418	0.159	0.71217
0.16	17.7423	0.16	73.5636	0.16	-0.00445	0.16	0.71067
0.161	20.6312	0.161	72.7297	0.161	-0.00458	0.161	0.70919
0.162	23.527	0.162	69.9284	0.162	-0.00458	0.162	0.7077
0.163	36.3874	0.163	75.5525	0.163	-0.00452	0.163	0.70623
0.164	47.2064	0.164	80.6702	0.164	-0.00444	0.164	0.70477
0.165	48.2771	0.165	85.0712	0.165	-0.00435	0.165	0.70331
0.166	42.3933	0.166	88.6088	0.166	-0.00416	0.166	0.70185
0.167	34.0176	0.167	91.9462	0.167	-0.00384	0.167	0.70041
0.168	26.0993	0.168	94.9513	0.168	-0.00339	0.168	0.69896
0.169	22.9434	0.169	97.0411	0.169	-0.00283	0.169	0.69752
0.17	19.8272	0.17	99.2418	0.17	-0.00219	0.17	0.69609
0.171	14.3468	0.171	100.698	0.171	-0.00149	0.171	0.69465
0.172	10.1268	0.172	101.782	0.172	-0.00072385	0.172	0.69322
0.173	7.15281	0.173	102.519	0.173	7.20384e-05	0.173	0.69179
0.174	5.2174	0.174	102.95	0.174	0.000819458	0.174	0.69036
0.175	4.02847	0.175	103.152	0.175	0.00147	0.175	0.68893
0.176	3.33289	0.176	103.228	0.176	0.00198	0.176	0.6875
0.177	2.95702	0.177	103.263	0.177	0.00231	0.177	0.68608
0.178	2.79549	0.178	103.319	0.178	0.00241	0.178	0.68465
0.179	2.78846	0.179	103.439	0.179	0.00226	0.179	0.68323
0.18	2.89912	0.18	103.646	0.18	0.00188	0.18	0.68182
0.181	3.08561	0.181	103.935	0.181	0.00132	0.181	0.68041
0.182	3.30339	0.182	104.329	0.182	0.000672077	0.182	0.679
0.183	3.48097	0.183	104.789	0.183	7.09317e-05	0.183	0.6776
0.184	3.60448	0.184	105.377	0.184	-0.000391239	0.184	0.67621
0.185	3.6576	0.185	105.997	0.185	-0.000655159	0.185	0.67482
0.186	3.6911	0.186	106.64	0.186	-0.000681716	0.186	0.67343
0.187	3.74525	0.187	107.29	0.187	-0.000457063	0.187	0.67205
0.188	3.8569	0.188	107.952	0.188	-5.26769e-05	0.188	0.67068
0.189	4.05712	0.189	108.636	0.189	0.000426062	0.189	0.66931
0.19	4.36396	0.19	109.396	0.19	0.000890084	0.19	0.66795
0.191	4.74771	0.191	110.291	0.191	0.00134	0.191	0.66659
0.192	5.08717	0.192	111.341	0.192	0.00175	0.192	0.66524
0.193	5.22929	0.193	112.534	0.193	0.00212	0.193	0.6639
0.194	5.12931	0.194	113.819	0.194	0.00251	0.194	0.66256
0.195	4.88036	0.195	115.091	0.195	0.00298	0.195	0.66123
0.196	4.65733	0.196	116.226	0.196	0.00357	0.196	0.6599
0.197	4.56495	0.197	117.153	0.197	0.00427	0.197	0.65857
0.198	4.65236	0.198	117.856	0.198	0.00506	0.198	0.65725
0.199	4.98159	0.199	118.339	0.199	0.0059	0.199	0.65594
0.2	5.16066	0.2	118.746	0.2	0.00677	0.2	0.65462
0.201	5.05418	0.201	119.785	0.201	0.00763	0.201	0.6533
0.202	5.45635	0.202	120.659	0.202	0.00842	0.202	0.65199
0.203	6.2952	0.203	120.508	0.203	0.00913	0.203	0.65067
0.204	6.97206	0.204	121.178	0.204	0.00977	0.204	0.64934
0.205	7.74346	0.205	120.557	0.205	0.01036	0.205	0.64802
0.206	7.74425	0.206	119.363	0.206	0.01089	0.206	0.6467
0.207	6.67025	0.207	117.443	0.207	0.01133	0.207	0.64537
0.208	5.22182	0.208	115.207	0.208	0.01169	0.208	0.64404
0.209	4.09222	0.209	113.077	0.209	0.01196	0.209	0.64272
0.21	3.40892	0.21	111.279	0.21	0.01213	0.21	0.64139
0.211	3.05011	0.211	109.906	0.211	0.01221	0.211	0.64007
0.212	2.90304	0.212	108.935	0.212	0.01213	0.212	0.63875
0.213	2.89823	0.213	108.321	0.213	0.0119	0.213	0.63743
0.214	2.99691	0.214	108.028	0.214	0.01153	0.214	0.63611
0.215	3.18018	0.215	108.035	0.215	0.01104	0.215	0.63479
0.216	3.43563	0.216	108.337	0.216	0.01046	0.216	0.63347
0.217	3.73427	0.217	108.922	0.217	0.0098	0.217	0.63215
0.218	4.01074	0.218	109.736	0.218	0.00912	0.218	0.63082
0.219	4.19667	0.219	110.667	0.219	0.00848	0.219	0.6295
0.22	4.3019	0.22	111.598	0.22	0.0079	0.22	0.62817
0.221	4.40633	0.221	112.429	0.221	0.00737	0.221	0.62685
0.222	4.58364	0.222	113.125	0.222	0.00688	0.222	0.62552
0.223	4.88937	0.223	113.68	0.223	0.00643	0.223	0.6242
0.224	5.38349	0.224	114.108	0.224	0.00602	0.224	0.62287
0.225	6.28589	0.225	114.7	0.225	0.00566	0.225	0.62154
0.226	7.79122	0.226	115.767	0.226	0.00536	0.226	0.6202
0.227	9.92175	0.227	117.016	0.227	0.0051	0.227	0.61887
0.228	12.4181	0.228	118.447	0.228	0.00487	0.228	0.61753
0.229	14.5001	0.229	120.222	0.229	0.00469	0.229	0.61619
0.23	15.8526	0.23	121.935	0.23	0.00457	0.23	0.61486
0.231	16.7683	0.231	123.579	0.231	0.00453	0.231	0.61352
0.232	17.6456	0.232	125.622	0.232	0.00454	0.232	0.61219
0.233	18.4001	0.233	128.357	0.233	0.00452	0.233	0.61085
0.234	18.6632	0.234	131.736	0.234	0.00442	0.234	0.60952
0.235	18.2959	0.235	135.511	0.235	0.0042	0.235	0.60818
0.236	17.1349	0.236	139.486	0.236	0.00386	0.236	0.60685
0.237	15.1005	0.237	143.394	0.237	0.00344	0.237	0.60552
0.238	12.1589	0.238	147.121	0.238	0.00292	0.238	0.60418
0.239	9.13769	0.239	150.495	0.239	0.00231	0.239	0.60285
0.24	6.8579	0.24	153.331	0.24	0.00163	0.24	0.60152
0.241	5.43518	0.241	155.544	0.241	0.000988865	0.241	0.60019
0.242	4.63161	0.242	157.16	0.242	0.000479668	0.242	0.59886
0.243	4.2188	0.243	158.273	0.243	0.00015874	0.243	0.59753
0.244	4.05393	0.244	158.987	0.244	9.94684e-06	0.244	0.59621
0.245	4.0652	0.245	159.36	0.245	-1.03901e-05	0.245	0.59489
0.246	4.19505	0.246	159.598	0.246	7.24286e-05	0.246	0.59357
0.247	4.43711	0.247	159.746	0.247	0.000254218	0.247	0.59226
0.248	4.82236	0.248	159.748	0.248	0.000538795	0.248	0.59095
0.249	5.35856	0.249	159.63	0.249	0.000897644	0.249	0.58966
0.25	6.01388	0.25	159.513	0.25	0.00133	0.25	0.58837
0.251	6.66899	0.251	159.347	0.251	0.00185	0.251	0.58708
0.252	7.19532	0.252	159.285	0.252	0.00242	0.252	0.58581
0.253	7.54083	0.253	159.206	0.253	0.00299	0.253	0.58454
0.254	7.71338	0.254	159.128	0.254	0.00353	0.254	0.58327
0.255	7.77632	0.255	159.064	0.255	0.004	0.255	0.58201
0.256	7.81845	0.256	159.037	0.256	0.00443	0.256	0.58075
0.257	7.93355	0.257	159.06	0.257	0.00483	0.257	0.57949
0.258	8.2086	0.258	159.128	0.258	0.00521	0.258	0.57824
0.259	8.77655	0.259	159.173	0.259	0.00559	0.259	0.57699
0.26	9.54454	0.26	159.383	0.26	0.00599	0.26	0.57575
0.261	10.162	0.261	159.782	0.261	0.00638	0.261	0.57451
0.262	10.3477	0.262	159.502	0.262	0.00671	0.262	0.57328
0.263	10.7346	0.263	159.351	0.263	0.00695	0.263	0.57205
0.264	11.0214	0.264	159.038	0.264	0.0071	0.264	0.57082
0.265	11.5173	0.265	159.028	0.265	0.0072	0.265	0.5696
0.266	13.1168	0.266	160.515	0.266	0.0073	0.266	0.56838
0.267	15.0062	0.267	162.175	0.267	0.00745	0.267	0.56716
0.268	16.7137	0.268	162.873	0.268	0.00766	0.268	0.56594
0.269	18.7925	0.269	163.358	0.269	0.00791	0.269	0.56472
0.27	19.0091	0.27	162.683	0.27	0.0082	0.27	0.56351
0.271	16.408	0.271	161.49	0.271	0.00847	0.271	0.56229
0.272	12.9799	0.272	160.277	0.272	0.00869	0.272	0.56108
0.273	9.85912	0.273	159.137	0.273	0.00883	0.273	0.55987
0.274	7.65077	0.274	158.154	0.274	0.0089	0.274	0.55865
0.275	6.29225	0.275	157.365	0.275	0.00888	0.275	0.55743
0.276	5.55904	0.276	156.765	0.276	0.00875	0.276	0.55622
0.277	5.29427	0.277	156.333	0.277	0.00854	0.277	0.555
0.278	5.44386	0.278	156.031	0.278	0.00828	0.278	0.55378
0.279	6.00713	0.279	155.843	0.279	0.008	0.279	0.55257
0.28	7.11276	0.28	155.836	0.28	0.00777	0.28	0.55135
0.281	8.4374	0.281	155.487	0.281	0.00762	0.281	0.55014
0.282	9.95135	0.282	154.471	0.282	0.00759	0.282	0.54893
0.283	11.7199	0.283	153.621	0.283	0.00763	0.283	0.54773
0.284	13.319	0.284	153.078	0.284	0.00769	0.284	0.54653
0.285	13.8782	0.285	152.494	0.285	0.00773	0.285	0.54534
0.286	13.3531	0.286	151.911	0.286	0.00776	0.286	0.54415
0.287	12.4332	0.287	151.466	0.287	0.00777	0.287	0.54297
0.288	11.7003	0.288	151.244	0.288	0.00776	0.288	0.54178
0.289	11.3458	0.289	151.278	0.289	0.00773	0.289	0.54061
0.29	11.3315	0.29	151.571	0.29	0.0077	0.29	0.53943
0.291	11.5204	0.291	152.079	0.291	0.00768	0.291	0.53826
0.292	11.712	0.292	152.713	0.292	0.00774	0.292	0.5371
0.293	11.7012	0.293	153.373	0.293	0.0079	0.293	0.53594
0.294	11.4343	0.294	153.976	0.294	0.00817	0.294	0.53478
0.295	11.0907	0.295	154.466	0.295	0.00846	0.295	0.53363
0.296	10.8906	0.296	154.823	0.296	0.00869	0.296	0.53248
0.297	10.6456	0.297	155.203	0.297	0.00883	0.297	0.53133
0.298	10.4466	0.298	155.539	0.298	0.00894	0.298	0.53017
0.299	10.1609	0.299	155.843	0.299	0.00908	0.299	0.52902
0.3	9.70319	0.3	156.175	0.3	0.00925	0.3	0.52787
0.301	9.45761	0.301	156.331	0.301	0.00943	0.301	0.52672
0.302	9.0499	0.302	156.533	0.302	0.0096	0.302	0.52557
0.303	8.57532	0.303	156.733	0.303	0.00975	0.303	0.52443
0.304	8.14252	0.304	156.869	0.304	0.00985	0.304	0.52328
0.305	7.8537	0.305	156.935	0.305	0.00988	0.305	0.52214
0.306	7.78733	0.306	156.954	0.306	0.00985	0.306	0.52099
0.307	7.99706	0.307	156.962	0.307	0.00975	0.307	0.51985
0.308	8.52568	0.308	157.015	0.308	0.00954	0.308	0.5187
0.309	9.39872	0.309	157.193	0.309	0.00919	0.309	0.51755
0.31	10.5479	0.31	157.515	0.31	0.00871	0.31	0.5164
0.311	11.7271	0.311	157.89	0.311	0.00814	0.311	0.51525
0.312	12.546	0.312	158.246	0.312	0.00749	0.312	0.51409
0.313	12.622	0.313	158.576	0.313	0.00674	0.313	0.51293
0.314	11.9282	0.314	158.883	0.314	0.0059	0.314	0.51177
0.315	10.9254	0.315	159.157	0.315	0.00499	0.315	0.51061
0.316	10.1511	0.316	159.42	0.316	0.00405	0.316	0.50945
0.317	9.89603	0.317	159.626	0.317	0.00307	0.317	0.50829
0.318	10.2783	0.318	159.742	0.318	0.00207	0.318	0.50712
0.319	11.3363	0.319	159.718	0.319	0.00103	0.319	0.50596
0.32	12.818	0.32	159.978	0.32	-8.42272e-06	0.32	0.5048
0.321	14.1702	0.321	160.684	0.321	-0.00101	0.321	0.50363
0.322	15.0931	0.322	161.149	0.322	-0.00188	0.322	0.50248
0.323	15.5191	0.323	160.532	0.323	-0.00257	0.323	0.50132
0.324	14.9465	0.324	159.875	0.324	-0.00305	0.324	0.50016
0.325	13.808	0.325	159.297	0.325	-0.00332	0.325	0.49901
0.326	12.5081	0.326	158.897	0.326	-0.00342	0.326	0.49787
0.327	11.2747	0.327	158.719	0.327	-0.00346	0.327	0.49672
0.328	10.1877	0.328	158.732	0.328	-0.00353	0.328	0.49558
0.329	9.26292	0.329	158.864	0.329	-0.00362	0.329	0.49444
0.33	8.50867	0.33	159.025	0.33	-0.00371	0.33	0.49331
0.331	7.94618	0.331	159.137	0.331	-0.00377	0.331	0.49218
0.332	7.61411	0.332	159.147	0.332	-0.00375	0.332	0.49105
0.333	7.54199	0.333	158.985	0.333	-0.00366	0.333	0.48992
0.334	7.61006	0.334	158.398	0.334	-0.00351	0.334	0.4888
0.335	7.78091	0.335	157.336	0.335	-0.00329	0.335	0.48768
0.336	8.14711	0.336	155.934	0.336	-0.00303	0.336	0.48657
0.337	8.50643	0.337	154.311	0.337	-0.00275	0.337	0.48545
0.338	8.49012	0.338	152.651	0.338	-0.00244	0.338	0.48434
0.339	8.19021	0.339	151.221	0.339	-0.00218	0.339	0.48322
0.34	8.09815	0.34	150.033	0.34	-0.00205	0.34	0.48211
0.341	8.60146	0.341	149.175	0.341	-0.00209	0.341	0.481
0.342	9.96102	0.342	148.622	0.342	-0.00225	0.342	0.47989
0.343	12.2048	0.343	148.338	0.343	-0.00245	0.343	0.47879
0.344	14.946	0.344	148.416	0.344	-0.00262	0.344	0.47769
0.345	16.7653	0.345	147.63	0.345	-0.00274	0.345	0.47659
0.346	17.9652	0.346	147.375	0.346	-0.0028	0.346	0.4755
0.347	18.4376	0.347	147.333	0.347	-0.00281	0.347	0.47441
0.348	18.146	0.348	147.489	0.348	-0.00275	0.348	0.47332
0.349	17.2064	0.349	147.764	0.349	-0.00261	0.349	0.47223
0.35	16.4058	0.35	149.857	0.35	-0.00249	0.35	0.47114
0.351	15.1272	0.351	151.226	0.351	-0.00243	0.351	0.47006
0.352	14.0031	0.352	152.008	0.352	-0.00243	0.352	0.46898
0.353	12.9868	0.353	152.411	0.353	-0.00248	0.353	0.4679
0.354	12.0072	0.354	152.535	0.354	-0.0025	0.354	0.46682
0.355	11.1507	0.355	152.487	0.355	-0.00246	0.355	0.46575
0.356	10.4884	0.356	152.351	0.356	-0.00235	0.356	0.46468
0.357	10.0223	0.357	152.207	0.357	-0.00219	0.357	0.46362
0.358	9.72799	0.358	152.081	0.358	-0.00205	0.358	0.46256
0.359	9.51982	0.359	151.969	0.359	-0.00195	0.359	0.46151
0.36	9.2944	0.36	151.85	0.36	-0.00195	0.36	0.46047
0.361	9.06277	0.361	151.741	0.361	-0.00203	0.361	0.45942
0.362	8.88622	0.362	151.665	0.362	-0.00217	0.362	0.45839
0.363	8.82494	0.363	151.642	0.363	-0.00237	0.363	0.45736
0.364	8.94501	0.364	151.684	0.364	-0.00262	0.364	0.45633
0.365	9.2815	0.365	151.806	0.365	-0.00291	0.365	0.4553
0.366	9.82283	0.366	152.021	0.366	-0.00324	0.366	0.45428
0.367	10.6299	0.367	152.217	0.367	-0.0036	0.367	0.45326
0.368	13.0536	0.368	151.105	0.368	-0.00392	0.368	0.45224
0.369	16.3883	0.369	148.481	0.369	-0.00419	0.369	0.45123
0.37	14.3293	0.37	145.672	0.37	-0.00443	0.37	0.45022
0.371	9.62374	0.371	143.221	0.371	-0.00467	0.371	0.44922
0.372	6.86122	0.372	141.38	0.372	-0.00491	0.372	0.44822
0.373	5.72757	0.373	140.17	0.373	-0.00512	0.373	0.44722
0.374	5.60411	0.374	139.51	0.374	-0.00528	0.374	0.44623
0.375	6.51023	0.375	139.175	0.375	-0.00538	0.375	0.44525
0.376	9.21774	0.376	139.104	0.376	-0.00543	0.376	0.44427
0.377	13.7883	0.377	139.142	0.377	-0.00544	0.377	0.4433
0.378	16.5914	0.378	138.869	0.378	-0.0054	0.378	0.44233
0.379	16.6121	0.379	138.561	0.379	-0.00533	0.379	0.44136
0.38	16.8025	0.38	138.02	0.38	-0.00525	0.38	0.44039
0.381	18.2322	0.381	137.538	0.381	-0.00515	0.381	0.43943
0.382	20.0785	0.382	137.241	0.382	-0.00499	0.382	0.43846
0.383	21.0229	0.383	137.099	0.383	-0.00474	0.383	0.43749
0.384	19.9071	0.384	136.761	0.384	-0.00441	0.384	0.43651
0.385	19.373	0.385	136.205	0.385	-0.00401	0.385	0.43554
0.386	19.2303	0.386	136.241	0.386	-0.00359	0.386	0.43456
0.387	18.9545	0.387	135.948	0.387	-0.00319	0.387	0.43358
0.388	17.6172	0.388	135.299	0.388	-0.00281	0.388	0.4326
0.389	14.546	0.389	134.092	0.389	-0.00243	0.389	0.43162
0.39	10.5594	0.39	132.416	0.39	-0.00207	0.39	0.43064
0.391	7.15741	0.391	130.593	0.391	-0.00175	0.391	0.42965
0.392	5.00293	0.392	128.922	0.392	-0.00151	0.392	0.42867
0.393	3.82954	0.393	127.618	0.393	-0.00139	0.393	0.42769
0.394	3.25214	0.394	126.739	0.394	-0.00145	0.394	0.42672
0.395	3.03141	0.395	126.249	0.395	-0.00167	0.395	0.42575
0.396	3.04569	0.396	126.077	0.396	-0.00197	0.396	0.42477
0.397	3.22413	0.397	126.159	0.397	-0.00224	0.397	0.4238
0.398	3.48285	0.398	126.425	0.398	-0.00237	0.398	0.42283
0.399	3.69711	0.399	126.788	0.399	-0.00236	0.399	0.42186
0.4	3.83129	0.4	126.927	0.4	-0.00218	0.4	0.42089
0.401	4.01225	0.401	126.508	0.401	-0.00185	0.401	0.41991
0.402	4.20706	0.402	125.707	0.402	-0.00144	0.402	0.41894
0.403	4.34371	0.403	124.66	0.403	-0.00101	0.403	0.41797
0.404	4.55452	0.404	123.609	0.404	-0.000589315	0.404	0.417
0.405	4.97079	0.405	122.59	0.405	-0.000174478	0.405	0.41602
0.406	5.72185	0.406	121.633	0.406	0.000258966	0.406	0.41505
0.407	6.71493	0.407	120.736	0.407	0.000723365	0.407	0.41408
0.408	7.36071	0.408	119.929	0.408	0.00117	0.408	0.4131
0.409	7.10384	0.409	119.282	0.409	0.00155	0.409	0.41213
0.41	6.3412	0.41	118.833	0.41	0.00181	0.41	0.41115
0.411	5.60758	0.411	118.456	0.411	0.00196	0.411	0.41018
0.412	5.06932	0.412	118.116	0.412	0.00199	0.412	0.40922
0.413	4.70677	0.413	117.817	0.413	0.00196	0.413	0.40825
0.414	4.48244	0.414	117.575	0.414	0.00191	0.414	0.4073
0.415	4.37369	0.415	117.429	0.415	0.00189	0.415	0.40634
0.416	4.31784	0.416	117.266	0.416	0.00193	0.416	0.40539
0.417	4.31003	0.417	117.137	0.417	0.00204	0.417	0.40444
0.418	4.41662	0.418	117.133	0.418	0.0022	0.418	0.40349
0.419	4.68233	0.419	117.266	0.419	0.00236	0.419	0.40255
0.42	5.08876	0.42	117.503	0.42	0.00246	0.42	0.40161
0.421	5.63023	0.421	117.862	0.421	0.00245	0.421	0.40068
0.422	6.15779	0.422	118.32	0.422	0.00234	0.422	0.39975
0.423	6.41029	0.423	118.821	0.423	0.00219	0.423	0.39882
0.424	6.31397	0.424	119.35	0.424	0.0021	0.424	0.3979
0.425	5.97826	0.425	119.899	0.425	0.00207	0.425	0.39698
0.426	5.58614	0.426	120.48	0.426	0.00207	0.426	0.39607
0.427	5.26367	0.427	121.112	0.427	0.00203	0.427	0.39517
0.428	5.04868	0.428	121.816	0.428	0.00189	0.428	0.39428
0.429	4.9177	0.429	122.597	0.429	0.00163	0.429	0.39339
0.43	4.83052	0.43	123.437	0.43	0.00127	0.43	0.39251
0.431	4.79643	0.431	124.274	0.431	0.000800607	0.431	0.39163
0.432	4.92806	0.432	125.028	0.432	0.000224952	0.432	0.39077
0.433	5.40597	0.433	125.77	0.433	-0.000425687	0.433	0.3899
0.434	6.56264	0.434	126.905	0.434	-0.00107	0.434	0.38903
0.435	8.71849	0.435	128.781	0.435	-0.00164	0.435	0.38817
0.436	10.5384	0.436	131.067	0.436	-0.00209	0.436	0.38731
0.437	10.1316	0.437	133.01	0.437	-0.00243	0.437	0.38644
0.438	9.09992	0.438	134.203	0.438	-0.00271	0.438	0.38557
0.439	8.86824	0.439	134.54	0.439	-0.00294	0.439	0.38471
0.44	9.89461	0.44	133.808	0.44	-0.00314	0.44	0.38384
0.441	11.7984	0.441	131.946	0.441	-0.00325	0.441	0.38296
0.442	12.7328	0.442	129.443	0.442	-0.00328	0.442	0.38209
0.443	11.1546	0.443	126.691	0.443	-0.00321	0.443	0.38121
0.444	8.9222	0.444	124.388	0.444	-0.00304	0.444	0.38033
0.445	7.37835	0.445	122.728	0.445	-0.00285	0.445	0.37945
0.446	6.50744	0.446	121.657	0.446	-0.00272	0.446	0.37857
0.447	5.90402	0.447	120.969	0.447	-0.00273	0.447	0.37769
0.448	5.449	0.448	120.553	0.448	-0.00292	0.448	0.37681
0.449	5.13964	0.449	120.346	0.449	-0.00325	0.449	0.37593
0.45	4.97608	0.45	120.298	0.45	-0.00366	0.45	0.37505
0.451	4.95311	0.451	120.37	0.451	-0.00406	0.451	0.37418
0.452	5.05736	0.452	120.535	0.452	-0.00439	0.452	0.37331
0.453	5.27471	0.453	120.772	0.453	-0.00464	0.453	0.37245
0.454	5.48641	0.454	120.824	0.454	-0.00479	0.454	0.37159
0.455	5.67537	0.455	121.184	0.455	-0.00485	0.455	0.37073
0.456	5.93171	0.456	121.546	0.456	-0.0048	0.456	0.36988
0.457	5.9372	0.457	121.802	0.457	-0.00466	0.457	0.36902
0.458	5.6431	0.458	121.567	0.458	-0.00446	0.458	0.36817
0.459	5.69008	0.459	121.486	0.459	-0.00423	0.459	0.36731
0.46	5.70772	0.46	121.323	0.46	-0.00402	0.46	0.36645
0.461	5.69837	0.461	121.069	0.461	-0.00387	0.461	0.36559
0.462	5.68812	0.462	120.765	0.462	-0.00378	0.462	0.36473
0.463	5.70308	0.463	120.456	0.463	-0.00369	0.463	0.36386
0.464	5.7718	0.464	120.18	0.464	-0.00354	0.464	0.363
0.465	5.92149	0.465	119.967	0.465	-0.00333	0.465	0.36213
0.466	6.17926	0.466	119.838	0.466	-0.00312	0.466	0.36126
0.467	6.57896	0.467	119.801	0.467	-0.00292	0.467	0.36039
0.468	7.2196	0.468	119.815	0.468	-0.00277	0.468	0.35951
0.469	8.38531	0.469	119.692	0.469	-0.00271	0.469	0.35863
0.47	9.84134	0.47	119.306	0.47	-0.00272	0.47	0.35776
0.471	10.0526	0.471	118.777	0.471	-0.00277	0.471	0.35688
0.472	8.68084	0.472	118.174	0.472	-0.0028	0.472	0.356
0.473	7.20235	0.473	117.612	0.473	-0.00279	0.473	0.35512
0.474	6.34252	0.474	117.114	0.474	-0.00279	0.474	0.35425
0.475	6.11329	0.475	117.105	0.475	-0.00281	0.475	0.35337
0.476	6.12943	0.476	116.764	0.476	-0.00284	0.476	0.3525
0.477	6.84148	0.477	116.379	0.477	-0.0029	0.477	0.35163
0.478	7.15547	0.478	114.777	0.478	-0.00298	0.478	0.35076
0.479	7.50417	0.479	113.393	0.479	-0.00309	0.479	0.3499
0.48	8.15136	0.48	114.54	0.48	-0.00322	0.48	0.34903
0.481	9.10515	0.481	114.265	0.481	-0.00335	0.481	0.34817
0.482	10.8456	0.482	115.247	0.482	-0.00347	0.482	0.34731
0.483	12.8541	0.483	116.737	0.483	-0.00355	0.483	0.34645
0.484	13.6218	0.484	117.367	0.484	-0.00357	0.484	0.3456
0.485	14.6724	0.485	118.373	0.485	-0.00352	0.485	0.34475
0.486	15.6195	0.486	119.434	0.486	-0.0034	0.486	0.3439
0.487	15.8091	0.487	121.017	0.487	-0.00323	0.487	0.34305
0.488	18.8284	0.488	120.389	0.488	-0.00301	0.488	0.34221
0.489	19.8986	0.489	122.576	0.489	-0.00275	0.489	0.34137
0.49	23.0841	0.49	122.137	0.49	-0.00251	0.49	0.34053
0.491	24.9626	0.491	119.701	0.491	-0.00234	0.491	0.3397
0.492	25.6711	0.492	119.244	0.492	-0.00222	0.492	0.33888
0.493	27.1804	0.493	117.979	0.493	-0.00209	0.493	0.33806
0.494	26.9363	0.494	116.394	0.494	-0.0019	0.494	0.33725
0.495	26.7798	0.495	116.45	0.495	-0.00169	0.495	0.33645
0.496	28.9061	0.496	115.404	0.496	-0.00152	0.496	0.33566
0.497	31.0727	0.497	114.381	0.497	-0.00144	0.497	0.33486
0.498	34.1268	0.498	114.445	0.498	-0.00148	0.498	0.33408
0.499	34.6197	0.499	114.566	0.499	-0.00157	0.499	0.3333
0.5	35.5692	0.5	113.654	0.5	-0.00166	0.5	0.33251
0.501	35.5439	0.501	113.782	0.501	-0.00172	0.501	0.33174
0.502	27.5661	0.502	113.137	0.502	-0.00178	0.502	0.33096
0.503	19.371	0.503	114.208	0.503	-0.00187	0.503	0.33018
0.504	12.6235	0.504	113.246	0.504	-0.00194	0.504	0.32941
0.505	7.40441	0.505	113.883	0.505	-0.00197	0.505	0.32863
0.506	5.20536	0.506	113.705	0.506	-0.00199	0.506	0.32785
0.507	4.25897	0.507	113.221	0.507	-0.00202	0.507	0.32707
0.508	3.78818	0.508	112.676	0.508	-0.00207	0.508	0.32628
0.509	3.57847	0.509	112.137	0.509	-0.00209	0.509	0.32549
0.51	3.56465	0.51	111.62	0.51	-0.00208	0.51	0.3247
0.511	3.74154	0.511	111.133	0.511	-0.00195	0.511	0.32391
0.512	4.01905	0.512	110.407	0.512	-0.00165	0.512	0.32311
0.513	4.28971	0.513	109.376	0.513	-0.00119	0.513	0.32231
0.514	4.25498	0.514	108.05	0.514	-0.000618367	0.514	0.32151
0.515	3.80805	0.515	106.626	0.515	2.43315e-05	0.515	0.3207
0.516	3.32262	0.516	105.373	0.516	0.000684336	0.516	0.31989
0.517	3.0748	0.517	104.314	0.517	0.00128	0.517	0.31908
0.518	2.96312	0.518	102.935	0.518	0.00172	0.518	0.31827
0.519	3.30408	0.519	101.777	0.519	0.00199	0.519	0.31746
0.52	4.35522	0.52	100.242	0.52	0.00211	0.52	0.31665
0.521	6.0996	0.521	98.3084	0.521	0.00212	0.521	0.31585
0.522	6.71587	0.522	96.8654	0.522	0.00202	0.522	0.31505
0.523	6.24062	0.523	95.5289	0.523	0.00184	0.523	0.31425
0.524	5.62853	0.524	94.5099	0.524	0.0016	0.524	0.31346
0.525	5.58543	0.525	94.3123	0.525	0.0013	0.525	0.31268
0.526	5.87348	0.526	93.515	0.526	0.000916171	0.526	0.3119
0.527	6.14575	0.527	92.7078	0.527	0.000465524	0.527	0.31112
0.528	6.41366	0.528	92.9982	0.528	1.57397e-05	0.528	0.31035
0.529	7.33657	0.529	93.7174	0.529	-0.000352223	0.529	0.30957
0.53	8.31981	0.53	95.2151	0.53	-0.000578698	0.53	0.3088
0.531	7.93537	0.531	97.264	0.531	-0.000636599	0.531	0.30803
0.532	5.91796	0.532	99.6138	0.532	-0.000513389	0.532	0.30726
0.533	4.30384	0.533	101.677	0.533	-0.000228794	0.533	0.30649
0.534	3.39568	0.534	103.128	0.534	0.000168181	0.534	0.30572
0.535	2.94278	0.535	103.988	0.535	0.000616658	0.535	0.30496
0.536	2.73502	0.536	104.434	0.536	0.00104	0.536	0.3042
0.537	2.66716	0.537	104.655	0.537	0.00139	0.537	0.30344
0.538	2.69841	0.538	104.785	0.538	0.00163	0.538	0.30269
0.539	2.82899	0.539	104.893	0.539	0.00179	0.539	0.30194
0.54	3.11068	0.54	105.06	0.54	0.00189	0.54	0.30119
0.541	3.82815	0.541	105.527	0.541	0.00195	0.541	0.30045
0.542	5.95572	0.542	106.046	0.542	0.00197	0.542	0.2997
0.543	12.1089	0.543	105.485	0.543	0.00196	0.543	0.29895
0.544	24.2679	0.544	104.617	0.544	0.00191	0.544	0.29821
0.545	30.5695	0.545	98.8127	0.545	0.0018	0.545	0.29746
0.546	29.7712	0.546	96.0439	0.546	0.00166	0.546	0.29672
0.547	27.57	0.547	94.4076	0.547	0.00152	0.547	0.29598
0.548	25.8123	0.548	93.1864	0.548	0.00134	0.548	0.29524
0.549	24.6462	0.549	92.1025	0.549	0.0011	0.549	0.2945
0.55	23.7098	0.55	91.1329	0.55	0.000827152	0.55	0.29376
0.551	22.8391	0.551	90.3227	0.551	0.000533326	0.551	0.29302
0.552	22.4936	0.552	89.946	0.552	0.000244298	0.552	0.29228
0.553	22.8308	0.553	89.8837	0.553	-2.9324e-05	0.553	0.29154
0.554	23.3333	0.554	89.5686	0.554	-0.000293541	0.554	0.29081
0.555	23.833	0.555	88.9463	0.555	-0.000567226	0.555	0.29007
0.556	24.3641	0.556	88.366	0.556	-0.000885466	0.556	0.28934
0.557	24.6503	0.557	87.5457	0.557	-0.00126	0.557	0.28861
0.558	24.6345	0.558	86.2014	0.558	-0.00168	0.558	0.28788
0.559	23.1186	0.559	85.2959	0.559	-0.00208	0.559	0.28715
0.56	20.7127	0.56	84.208	0.56	-0.0024	0.56	0.28641
0.561	18.4478	0.561	83.1959	0.561	-0.00262	0.561	0.28568
0.562	16.8791	0.562	82.3364	0.562	-0.00272	0.562	0.28494
0.563	16.8421	0.563	82.5095	0.563	-0.00273	0.563	0.2842
0.564	16.4545	0.564	82.5771	0.564	-0.00269	0.564	0.28346
0.565	15.5077	0.565	81.8589	0.565	-0.00263	0.565	0.28271
0.566	15.2913	0.566	80.0364	0.566	-0.00258	0.566	0.28197
0.567	16.2586	0.567	78.9307	0.567	-0.00255	0.567	0.28123
0.568	18.5931	0.568	76.3709	0.568	-0.00253	0.568	0.28048
0.569	24.0053	0.569	75.0852	0.569	-0.00252	0.569	0.27974
0.57	32.1647	0.57	74.8309	0.57	-0.0025	0.57	0.27899
0.571	39.9564	0.571	76.7743	0.571	-0.00245	0.571	0.27825
0.572	43.3227	0.572	79.8879	0.572	-0.00234	0.572	0.2775
0.573	44.8408	0.573	81.7165	0.573	-0.00217	0.573	0.27676
0.574	41.9771	0.574	82.6499	0.574	-0.00194	0.574	0.27601
0.575	36.9916	0.575	82.7887	0.575	-0.00161	0.575	0.27527
0.576	37.3609	0.576	80.7357	0.576	-0.00119	0.576	0.27452
0.577	39.9853	0.577	76.2322	0.577	-0.00065559	0.577	0.27378
0.578	41.3877	0.578	71.698	0.578	4.15887e-05	0.578	0.27304
0.579	40.8288	0.579	66.4667	0.579	0.000893069	0.579	0.2723
0.58	39.9762	0.58	63.704	0.58	0.00188	0.58	0.27156
0.581	35.6109	0.581	61.7881	0.581	0.00298	0.581	0.27082
0.582	31.8565	0.582	60.2736	0.582	0.00414	0.582	0.27008
0.583	32.1604	0.583	60.6038	0.583	0.0053	0.583	0.26933
0.584	31.6458	0.584	58.1389	0.584	0.00639	0.584	0.26859
0.585	35.383	0.585	58.0512	0.585	0.00729	0.585	0.26784
0.586	41.8807	0.586	58.1578	0.586	0.00794	0.586	0.26709
0.587	49.2843	0.587	59.5823	0.587	0.00832	0.587	0.26634
0.588	54.3164	0.588	60.052	0.588	0.00846	0.588	0.2656
0.589	61.6027	0.589	64.2895	0.589	0.0084	0.589	0.26485
0.59	61.1814	0.59	67.869	0.59	0.00818	0.59	0.26411
0.591	62.1239	0.591	69.6189	0.591	0.00791	0.591	0.26337
0.592	65.6797	0.592	68.0001	0.592	0.00761	0.592	0.26264
0.593	38.0065	0.593	72.3217	0.593	0.00732	0.593	0.2619
0.594	21.5021	0.594	75.4028	0.594	0.00706	0.594	0.26117
0.595	14.1563	0.595	77.474	0.595	0.00682	0.595	0.26043
0.596	10.0054	0.596	79.1293	0.596	0.00661	0.596	0.2597
0.597	7.5299	0.597	80.5107	0.597	0.00641	0.597	0.25898
0.598	6.08312	0.598	81.6493	0.598	0.00627	0.598	0.25825
0.599	5.29309	0.599	82.5894	0.599	0.00617	0.599	0.25752
0.6	4.98113	0.6	83.3876	0.6	0.00611	0.6	0.2568
0.601	5.1205	0.601	84.1141	0.601	0.00604	0.601	0.25607
0.602	5.85783	0.602	84.7534	0.602	0.0059	0.602	0.25534
0.603	7.62264	0.603	85.5235	0.603	0.00569	0.603	0.25461
0.604	11.117	0.604	86.7237	0.604	0.00545	0.604	0.25388
0.605	14.9729	0.605	88.2503	0.605	0.00523	0.605	0.25314
0.606	14.3823	0.606	89.4421	0.606	0.00506	0.606	0.25241
0.607	10.3201	0.607	90.4222	0.607	0.00496	0.607	0.25168
0.608	7.09528	0.608	91.1218	0.608	0.00493	0.608	0.25095
0.609	5.19548	0.609	91.5301	0.609	0.00495	0.609	0.25022
0.61	4.10583	0.61	91.6983	0.61	0.00497	0.61	0.24949
0.611	3.48108	0.611	91.709	0.611	0.00493	0.611	0.24876
0.612	3.14494	0.612	91.6401	0.612	0.00481	0.612	0.24803
0.613	3.00908	0.613	91.5399	0.613	0.00461	0.613	0.2473
0.614	3.03782	0.614	91.4288	0.614	0.00438	0.614	0.24657
0.615	3.25776	0.615	91.2797	0.615	0.00417	0.615	0.24584
0.616	3.84605	0.616	90.9651	0.616	0.004	0.616	0.2451
0.617	5.15794	0.617	90.3736	0.617	0.00387	0.617	0.24437
0.618	7.29541	0.618	89.6283	0.618	0.00379	0.618	0.24364
0.619	9.23192	0.619	88.9398	0.619	0.00377	0.619	0.24291
0.62	9.97838	0.62	88.3827	0.62	0.00379	0.62	0.24218
0.621	10.461	0.621	87.8004	0.621	0.00379	0.621	0.24145
0.622	11.8512	0.622	86.9848	0.622	0.00374	0.622	0.24072
0.623	14.6451	0.623	85.8109	0.623	0.00358	0.623	0.23999
0.624	18.1785	0.624	84.2807	0.624	0.00336	0.624	0.23927
0.625	20.5663	0.625	82.7443	0.625	0.00311	0.625	0.23854
0.626	21.1281	0.626	81.6103	0.626	0.00288	0.626	0.23781
0.627	20.6881	0.627	80.8816	0.627	0.00267	0.627	0.23708
0.628	20.3814	0.628	80.9288	0.628	0.00248	0.628	0.23635
0.629	21.7968	0.629	77.8434	0.629	0.00234	0.629	0.23562
0.63	23.2153	0.63	73.2518	0.63	0.00223	0.63	0.2349
0.631	22.3707	0.631	67.8709	0.631	0.00215	0.631	0.23418
0.632	19.7828	0.632	62.3547	0.632	0.00204	0.632	0.23346
0.633	17.4616	0.633	57.2804	0.633	0.00187	0.633	0.23274
0.634	16.2151	0.634	53.0379	0.634	0.00167	0.634	0.23203
0.635	15.933	0.635	49.8565	0.635	0.00147	0.635	0.23132
0.636	14.8701	0.636	47.033	0.636	0.00129	0.636	0.23061
0.637	14.3772	0.637	44.8429	0.637	0.00114	0.637	0.22991
0.638	15.3176	0.638	42.8804	0.638	0.000958545	0.638	0.2292
0.639	16.2626	0.639	40.8976	0.639	0.000725224	0.639	0.22851
0.64	17.485	0.64	39.4176	0.64	0.000444806	0.64	0.22781
0.641	18.9825	0.641	38.6786	0.641	0.000165803	0.641	0.22711
0.642	18.0131	0.642	36.2105	0.642	-6.4893e-05	0.642	0.22641
0.643	17.6004	0.643	34.2741	0.643	-0.000241168	0.643	0.22571
0.644	17.6162	0.644	32.7725	0.644	-0.000385039	0.644	0.22502
0.645	18.0647	0.645	31.6756	0.645	-0.000550658	0.645	0.22432
0.646	18.4603	0.646	31.259	0.646	-0.000764608	0.646	0.22363
0.647	17.9881	0.647	30.4665	0.647	-0.00104	0.647	0.22295
0.648	16.9651	0.648	30.3397	0.648	-0.00137	0.648	0.22226
0.649	15.1858	0.649	30.8279	0.649	-0.00172	0.649	0.22158
0.65	12.4298	0.65	30.1138	0.65	-0.00203	0.65	0.2209
0.651	10.5386	0.651	29.3614	0.651	-0.00224	0.651	0.22022
0.652	9.58893	0.652	28.5676	0.652	-0.00237	0.652	0.21954
0.653	9.51436	0.653	27.7162	0.653	-0.00244	0.653	0.21886
0.654	10.1494	0.654	26.8842	0.654	-0.0025	0.654	0.21819
0.655	11.2163	0.655	26.2395	0.655	-0.00259	0.655	0.21751
0.656	11.9912	0.656	25.3753	0.656	-0.00275	0.656	0.21684
0.657	12.0844	0.657	24.5025	0.657	-0.00298	0.657	0.21617
0.658	11.5713	0.658	23.8357	0.658	-0.00329	0.658	0.2155
0.659	11.0051	0.659	23.8996	0.659	-0.00363	0.659	0.21484
0.66	11.5975	0.66	25.1235	0.66	-0.00398	0.66	0.21417
0.661	12.7256	0.661	27.1364	0.661	-0.00429	0.661	0.21351
0.662	13.4535	0.662	29.2063	0.662	-0.00451	0.662	0.21285
0.663	13.9344	0.663	31.3103	0.663	-0.0046	0.663	0.21219
0.664	17.2107	0.664	35.3646	0.664	-0.00459	0.664	0.21154
0.665	22.5305	0.665	37.324	0.665	-0.00449	0.665	0.21089
0.666	29.6359	0.666	37.5187	0.666	-0.00431	0.666	0.21024
0.667	34.781	0.667	37.2621	0.667	-0.00409	0.667	0.20959
0.668	35.0718	0.668	36.6706	0.668	-0.00387	0.668	0.20895
0.669	33.0138	0.669	37.8731	0.669	-0.00367	0.669	0.2083
0.67	33.2968	0.67	44.341	0.67	-0.00353	0.67	0.20765
0.671	33.2149	0.671	49.2394	0.671	-0.00342	0.671	0.207
0.672	33.1596	0.672	54.1703	0.672	-0.00333	0.672	0.20635
0.673	31.8358	0.673	60.3497	0.673	-0.00326	0.673	0.2057
0.674	29.954	0.674	65.5393	0.674	-0.0033	0.674	0.20504
0.675	26.3876	0.675	72.519	0.675	-0.00349	0.675	0.20439
0.676	21.3148	0.676	70.4874	0.676	-0.00376	0.676	0.20374
0.677	16.2059	0.677	69.1594	0.677	-0.00405	0.677	0.20308
0.678	12.3819	0.678	67.2232	0.678	-0.00429	0.678	0.20243
0.679	11.2494	0.679	68.7849	0.679	-0.00449	0.679	0.20178
0.68	11.9085	0.68	73.4015	0.68	-0.00469	0.68	0.20113
0.681	13.4589	0.681	79.0518	0.681	-0.00489	0.681	0.20049
0.682	15.1209	0.682	84.7361	0.682	-0.00506	0.682	0.19985
0.683	16.4568	0.683	89.9042	0.683	-0.00516	0.683	0.19921
0.684	17.8	0.684	94.6867	0.684	-0.00515	0.684	0.19859
0.685	15.2454	0.685	98.002	0.685	-0.00507	0.685	0.19796
0.686	10.1912	0.686	100.312	0.686	-0.00498	0.686	0.19734
0.687	7.04845	0.687	101.9	0.687	-0.00491	0.687	0.19673
0.688	5.55628	0.688	103.09	0.688	-0.00485	0.688	0.19611
0.689	4.95448	0.689	104.136	0.689	-0.00474	0.689	0.1955
0.69	4.78036	0.69	105.211	0.69	-0.00456	0.69	0.19488
0.691	4.66275	0.691	106.372	0.691	-0.00429	0.691	0.19427
0.692	4.33553	0.692	107.581	0.692	-0.00396	0.692	0.19366
0.693	3.84777	0.693	108.716	0.693	-0.00364	0.693	0.19305
0.694	3.41233	0.694	109.655	0.694	-0.00338	0.694	0.19243
0.695	3.12772	0.695	110.341	0.695	-0.00324	0.695	0.19182
0.696	2.99302	0.696	110.773	0.696	-0.0032	0.696	0.1912
0.697	2.99116	0.697	110.978	0.697	-0.00329	0.697	0.19058
0.698	3.11677	0.698	110.989	0.698	-0.00352	0.698	0.18997
0.699	3.38159	0.699	110.781	0.699	-0.00393	0.699	0.18936
0.7	3.78418	0.7	110.335	0.7	-0.00443	0.7	0.18875
0.701	4.2445	0.701	109.645	0.701	-0.00491	0.701	0.18814
0.702	4.54882	0.702	108.783	0.702	-0.00523	0.702	0.18753
0.703	4.53432	0.703	107.895	0.703	-0.00532	0.703	0.18693
0.704	4.31279	0.704	107.163	0.704	-0.00516	0.704	0.18632
0.705	4.15116	0.705	106.563	0.705	-0.00485	0.705	0.18571
0.706	4.10902	0.706	106.313	0.706	-0.00447	0.706	0.1851
0.707	4.17326	0.707	106.621	0.707	-0.00409	0.707	0.1845
0.708	4.57321	0.708	107.13	0.708	-0.00376	0.708	0.1839
0.709	5.38194	0.709	107.916	0.709	-0.00351	0.709	0.18329
0.71	6.44683	0.71	108.896	0.71	-0.00336	0.71	0.18269
0.711	7.29593	0.711	109.955	0.711	-0.00329	0.711	0.18209
0.712	7.66979	0.712	110.85	0.712	-0.00327	0.712	0.18149
0.713	7.2064	0.713	112.024	0.713	-0.00329	0.713	0.18089
0.714	6.48577	0.714	113.069	0.714	-0.00339	0.714	0.18029
0.715	5.88819	0.715	113.813	0.715	-0.00361	0.715	0.1797
0.716	5.42536	0.716	114.252	0.716	-0.00391	0.716	0.1791
0.717	5.0821	0.717	114.412	0.717	-0.00431	0.717	0.17851
0.718	4.86189	0.718	114.341	0.718	-0.00479	0.718	0.17792
0.719	4.78469	0.719	114.092	0.719	-0.00527	0.719	0.17733
0.72	4.87109	0.72	113.706	0.72	-0.00568	0.72	0.17675
0.721	5.1139	0.721	113.211	0.721	-0.00597	0.721	0.17616
0.722	5.44465	0.722	112.616	0.722	-0.00614	0.722	0.17558
0.723	5.77386	0.723	111.871	0.723	-0.00617	0.723	0.175
0.724	6.24099	0.724	110.632	0.724	-0.00609	0.724	0.17441
0.725	6.94309	0.725	109.011	0.725	-0.00596	0.725	0.17383
0.726	7.59193	0.726	108.884	0.726	-0.00583	0.726	0.17325
0.727	8.99164	0.727	109.683	0.727	-0.00571	0.727	0.17266
0.728	12.3507	0.728	110.964	0.728	-0.00558	0.728	0.17208
0.729	17.1686	0.729	109.284	0.729	-0.00538	0.729	0.17149
0.73	20.1714	0.73	109.869	0.73	-0.00506	0.73	0.1709
0.731	23.5976	0.731	110.502	0.731	-0.00461	0.731	0.17031
0.732	28.1281	0.732	113.717	0.732	-0.00405	0.732	0.16972
0.733	30.6262	0.733	116.907	0.733	-0.00343	0.733	0.16913
0.734	30.3097	0.734	120.074	0.734	-0.00281	0.734	0.16854
0.735	28.2527	0.735	122.621	0.735	-0.00226	0.735	0.16795
0.736	26.4885	0.736	124.014	0.736	-0.00182	0.736	0.16736
0.737	24.0882	0.737	125.748	0.737	-0.0015	0.737	0.16677
0.738	22.0053	0.738	127.121	0.738	-0.00129	0.738	0.16619
0.739	19.9738	0.739	128.507	0.739	-0.00112	0.739	0.16561
0.74	20.8867	0.74	126.424	0.74	-0.000922833	0.74	0.16504
0.741	22.4213	0.741	124.748	0.741	-0.00066341	0.741	0.16447
0.742	21.3567	0.742	122.912	0.742	-0.00034283	0.742	0.1639
0.743	18.8777	0.743	120.807	0.743	-2.16093e-06	0.743	0.16334
0.744	16.1789	0.744	118.606	0.744	0.000300211	0.744	0.16278
0.745	14.0254	0.745	116.442	0.745	0.000528735	0.745	0.16222
0.746	12.5973	0.746	114.403	0.746	0.00066984	0.746	0.16166
0.747	11.7039	0.747	112.59	0.747	0.000732042	0.747	0.16111
0.748	11.1033	0.748	111.12	0.748	0.000716593	0.748	0.16056
0.749	10.8346	0.749	110.079	0.749	0.000618207	0.749	0.16001
0.75	11.2317	0.75	109.584	0.75	0.000449189	0.75	0.15945
0.751	12.6563	0.751	109.63	0.751	0.000276529	0.751	0.1589
0.752	15.0391	0.752	110.037	0.752	0.000203425	0.752	0.15834
0.753	17.9743	0.753	110.639	0.753	0.000264372	0.753	0.15778
0.754	21.9453	0.754	111.48	0.754	0.000432563	0.754	0.15722
0.755	25.8382	0.755	112.52	0.755	0.000661355	0.755	0.15666
0.756	28.5434	0.756	113.483	0.756	0.000915456	0.756	0.1561
0.757	32.0769	0.757	113.079	0.757	0.00119	0.757	0.15553
0.758	37.2693	0.758	110.445	0.758	0.00151	0.758	0.15497
0.759	37.6397	0.759	106.645	0.759	0.00184	0.759	0.1544
0.76	30.0736	0.76	102.326	0.76	0.00215	0.76	0.15384
0.761	20.8053	0.761	98.0112	0.761	0.00239	0.761	0.15327
0.762	13.6836	0.762	94.1516	0.762	0.00257	0.762	0.1527
0.763	8.896	0.763	91.0578	0.763	0.00267	0.763	0.15214
0.764	5.97405	0.764	88.8121	0.764	0.00265	0.764	0.15158
0.765	4.34513	0.765	87.3072	0.765	0.00249	0.765	0.15102
0.766	3.50473	0.766	86.3624	0.766	0.00217	0.766	0.15046
0.767	3.13703	0.767	85.8151	0.767	0.00171	0.767	0.14991
0.768	3.10921	0.768	85.5799	0.768	0.00113	0.768	0.14936
0.769	3.56702	0.769	85.884	0.769	0.000422162	0.769	0.14881
0.77	4.07214	0.77	84.3878	0.77	-0.000365731	0.77	0.14826
0.771	5.51339	0.771	83.2917	0.771	-0.00121	0.771	0.14771
0.772	8.76918	0.772	81.2143	0.772	-0.00204	0.772	0.14715
0.773	14.5594	0.773	78.8332	0.773	-0.00278	0.773	0.14659
0.774	22.6266	0.774	77.6004	0.774	-0.00333	0.774	0.14603
0.775	25.8647	0.775	76.3454	0.775	-0.00364	0.775	0.14547
0.776	20.3369	0.776	75.2991	0.776	-0.00372	0.776	0.14491
0.777	13.3653	0.777	74.2765	0.777	-0.00361	0.777	0.14435
0.778	8.75911	0.778	73.3151	0.778	-0.00338	0.778	0.14378
0.779	6.21132	0.779	72.4717	0.779	-0.00312	0.779	0.14321
0.78	4.87512	0.78	71.772	0.78	-0.0029	0.78	0.14264
0.781	4.2187	0.781	71.1838	0.781	-0.00276	0.781	0.14207
0.782	3.97786	0.782	70.6249	0.782	-0.0027	0.782	0.1415
0.783	3.92714	0.783	70.1031	0.783	-0.00273	0.783	0.14093
0.784	3.76878	0.784	69.8607	0.784	-0.00286	0.784	0.14036
0.785	3.55709	0.785	69.8539	0.785	-0.00306	0.785	0.1398
0.786	3.36291	0.786	69.9952	0.786	-0.00328	0.786	0.13923
0.787	3.23341	0.787	70.1983	0.787	-0.00348	0.787	0.13866
0.788	3.18768	0.788	70.4131	0.788	-0.00364	0.788	0.1381
0.789	3.22951	0.789	70.6177	0.789	-0.00376	0.789	0.13754
0.79	3.35454	0.79	70.8016	0.79	-0.00385	0.79	0.13698
0.791	3.57498	0.791	70.9482	0.791	-0.00386	0.791	0.13643
0.792	3.92419	0.792	71.0122	0.792	-0.00377	0.792	0.13587
0.793	4.47036	0.793	70.9263	0.793	-0.00359	0.793	0.13532
0.794	5.11742	0.794	71.011	0.794	-0.00333	0.794	0.13477
0.795	6.01092	0.795	70.8326	0.795	-0.00303	0.795	0.13421
0.796	7.18744	0.796	69.996	0.796	-0.00271	0.796	0.13366
0.797	8.09825	0.797	68.9077	0.797	-0.00244	0.797	0.13311
0.798	8.49545	0.798	67.8984	0.798	-0.00227	0.798	0.13256
0.799	8.57576	0.799	67.1615	0.799	-0.00222	0.799	0.13201
0.8	8.76536	0.8	66.8174	0.8	-0.00229	0.8	0.13146
0.801	9.25053	0.801	66.8554	0.801	-0.00244	0.801	0.13092
0.802	9.48933	0.802	66.6439	0.802	-0.0026	0.802	0.13038
0.803	9.68213	0.803	66.2453	0.803	-0.00269	0.803	0.12984
0.804	9.892	0.804	65.6661	0.804	-0.00267	0.804	0.12931
0.805	10.2737	0.805	65.1048	0.805	-0.00251	0.805	0.12878
0.806	10.4107	0.806	64.5688	0.806	-0.00225	0.806	0.12826
0.807	10.2833	0.807	64.1418	0.807	-0.00193	0.807	0.12775
0.808	10.082	0.808	63.8357	0.808	-0.00157	0.808	0.12723
0.809	10.1134	0.809	63.6184	0.809	-0.00118	0.809	0.12673
0.81	10.6205	0.81	63.4126	0.81	-0.00080158	0.81	0.12623
0.811	11.7852	0.811	63.2158	0.811	-0.000497755	0.811	0.12573
0.812	13.4759	0.812	62.9455	0.812	-0.000304951	0.812	0.12523
0.813	15.1294	0.813	62.6781	0.813	-0.000228047	0.813	0.12473
0.814	16.3562	0.814	62.5074	0.814	-0.000282546	0.814	0.12424
0.815	17.351	0.815	62.5587	0.815	-0.000479955	0.815	0.12374
0.816	18.6106	0.816	63.0942	0.816	-0.000782492	0.816	0.12324
0.817	20.5775	0.817	64.2909	0.817	-0.0011	0.817	0.12274
0.818	23.6783	0.818	66.7058	0.818	-0.00132	0.818	0.12224
0.819	24.7808	0.819	69.1606	0.819	-0.00143	0.819	0.12174
0.82	22.1216	0.82	71.6856	0.82	-0.00147	0.82	0.12124
0.821	17.2026	0.821	74.009	0.821	-0.00148	0.821	0.12074
0.822	12.9686	0.822	75.9205	0.822	-0.00148	0.822	0.12024
0.823	10.2119	0.823	77.3622	0.823	-0.00145	0.823	0.11974
0.824	8.62883	0.824	78.38	0.824	-0.00136	0.824	0.11925
0.825	7.8385	0.825	79.0568	0.825	-0.0012	0.825	0.11876
0.826	7.5826	0.826	79.5038	0.826	-0.000994215	0.826	0.11827
0.827	7.66028	0.827	79.8568	0.827	-0.000768156	0.827	0.11779
0.828	8.04688	0.828	80.1101	0.828	-0.000541379	0.828	0.11731
0.829	8.43651	0.829	80.3934	0.829	-0.000362623	0.829	0.11684
0.83	7.56089	0.83	81.346	0.83	-0.000296156	0.83	0.11636
0.831	7.90472	0.831	82.4004	0.831	-0.000354578	0.831	0.11589
0.832	9.18873	0.832	83.6385	0.832	-0.000497769	0.832	0.11542
0.833	11.1918	0.833	84.1055	0.833	-0.000677825	0.833	0.11495
0.834	13.2393	0.834	84.3435	0.834	-0.000871212	0.834	0.11448
0.835	14.4823	0.835	84.4331	0.835	-0.0011	0.835	0.114
0.836	14.3417	0.836	84.4579	0.836	-0.00137	0.836	0.11352
0.837	13.4392	0.837	85.0923	0.837	-0.00165	0.837	0.11304
0.838	12.7841	0.838	86.7447	0.838	-0.00189	0.838	0.11256
0.839	13.3292	0.839	88.8433	0.839	-0.00203	0.839	0.11208
0.84	13.0698	0.84	91.2703	0.84	-0.00209	0.84	0.11161
0.841	12.4802	0.841	93.2426	0.841	-0.00203	0.841	0.11114
0.842	11.9155	0.842	94.6399	0.842	-0.0018	0.842	0.11067
0.843	11.6391	0.843	95.6207	0.843	-0.00136	0.843	0.1102
0.844	11.7996	0.844	96.2511	0.844	-0.000760237	0.844	0.10974
0.845	12.3789	0.845	96.8278	0.845	-5.87552e-05	0.845	0.10927
0.846	14.0268	0.846	97.2051	0.846	0.000694183	0.846	0.10882
0.847	17.0337	0.847	97.3705	0.847	0.00147	0.847	0.10836
0.848	20.4417	0.848	97.423	0.848	0.00221	0.848	0.10791
0.849	22.1465	0.849	97.3419	0.849	0.00285	0.849	0.10747
0.85	22.4604	0.85	96.8435	0.85	0.00335	0.85	0.10703
0.851	21.0009	0.851	97.6793	0.851	0.00372	0.851	0.10659
0.852	20.2821	0.852	98.3878	0.852	0.00396	0.852	0.10615
0.853	21.2	0.853	98.5743	0.853	0.00405	0.853	0.10571
0.854	22.8941	0.854	99.4687	0.854	0.00398	0.854	0.10527
0.855	24.6178	0.855	100.704	0.855	0.00381	0.855	0.10482
0.856	24.2072	0.856	102.968	0.856	0.00363	0.856	0.10438
0.857	20.6387	0.857	105.613	0.857	0.00352	0.857	0.10393
0.858	15.9785	0.858	108.637	0.858	0.00355	0.858	0.10348
0.859	12.181	0.859	111.411	0.859	0.00373	0.859	0.10303
0.86	9.78994	0.86	113.606	0.86	0.00405	0.86	0.10258
0.861	8.52748	0.861	115.188	0.861	0.00446	0.861	0.10214
0.862	8.05551	0.862	116.243	0.862	0.0049	0.862	0.10169
0.863	8.02244	0.863	116.908	0.863	0.00534	0.863	0.10124
0.864	8.18744	0.864	117.383	0.864	0.00577	0.864	0.1008
0.865	8.50276	0.865	117.578	0.865	0.0062	0.865	0.10035
0.866	8.80479	0.866	117.553	0.866	0.00662	0.866	0.0999
0.867	9.77802	0.867	117.758	0.867	0.00701	0.867	0.09945
0.868	12.7305	0.868	117.456	0.868	0.00737	0.868	0.099
0.869	14.5093	0.869	117.463	0.869	0.00771	0.869	0.09855
0.87	16.9274	0.87	117.299	0.87	0.00805	0.87	0.09809
0.871	17.4621	0.871	117.041	0.871	0.0084	0.871	0.09763
0.872	16.6511	0.872	116.575	0.872	0.00872	0.872	0.09717
0.873	15.8005	0.873	115.26	0.873	0.00895	0.873	0.09672
0.874	11.9816	0.874	115.041	0.874	0.00905	0.874	0.09626
0.875	9.1962	0.875	114.552	0.875	0.009	0.875	0.09581
0.876	7.42327	0.876	114.21	0.876	0.00881	0.876	0.09536
0.877	6.67316	0.877	113.946	0.877	0.00851	0.877	0.09491
0.878	6.94785	0.878	113.885	0.878	0.00814	0.878	0.09446
0.879	8.09345	0.879	114.139	0.879	0.00771	0.879	0.09402
0.88	9.77919	0.88	114.239	0.88	0.00725	0.88	0.09357
0.881	11.6132	0.881	114.966	0.881	0.00678	0.881	0.09313
0.882	12.0946	0.882	115.16	0.882	0.0063	0.882	0.09268
0.883	10.5374	0.883	115.806	0.883	0.00583	0.883	0.09223
0.884	8.46064	0.884	116.583	0.884	0.00538	0.884	0.09179
0.885	6.87695	0.885	117.515	0.885	0.005	0.885	0.09133
0.886	5.765	0.886	118.536	0.886	0.00472	0.886	0.09088
0.887	4.87516	0.887	119.6	0.887	0.00453	0.887	0.09043
0.888	4.19163	0.888	120.617	0.888	0.00436	0.888	0.08997
0.889	3.61983	0.889	121.551	0.889	0.0042	0.889	0.08952
0.89	3.18028	0.89	122.346	0.89	0.00409	0.89	0.08906
0.891	2.91802	0.891	122.969	0.891	0.00404	0.891	0.08861
0.892	2.89188	0.892	123.353	0.892	0.00406	0.892	0.08815
0.893	3.10612	0.893	123.667	0.893	0.00411	0.893	0.08769
0.894	3.80776	0.894	123.792	0.894	0.00417	0.894	0.08723
0.895	5.6114	0.895	128.93	0.895	0.00421	0.895	0.08678
0.896	8.02814	0.896	124.798	0.896	0.00427	0.896	0.08632
0.897	10.7179	0.897	122.168	0.897	0.00438	0.897	0.08587
0.898	12.6852	0.898	119.376	0.898	0.00454	0.898	0.08542
0.899	14.7003	0.899	116.471	0.899	0.00469	0.899	0.08498
0.9	18.3028	0.9	112.826	0.9	0.00473	0.9	0.08454
0.901	23.7712	0.901	108.852	0.901	0.00459	0.901	0.08411
0.902	28.9652	0.902	107.032	0.902	0.00425	0.902	0.08369
0.903	32.1289	0.903	105.484	0.903	0.00377	0.903	0.08327
0.904	33.7296	0.904	103.695	0.904	0.00322	0.904	0.08287
0.905	34.2615	0.905	101.553	0.905	0.00269	0.905	0.08246
0.906	33.1832	0.906	101.992	0.906	0.00221	0.906	0.08206
0.907	32.0634	0.907	103.318	0.907	0.00183	0.907	0.08167
0.908	31.7917	0.908	104.612	0.908	0.00152	0.908	0.08128
0.909	31.2246	0.909	105.608	0.909	0.00126	0.909	0.0809
0.91	26.5603	0.91	106.897	0.91	0.000989007	0.91	0.08051
0.911	21.8634	0.911	108.67	0.911	0.000670217	0.911	0.08013
0.912	18.1424	0.912	110.164	0.912	0.000263705	0.912	0.07976
0.913	15.8001	0.913	111.102	0.913	-0.000227932	0.913	0.07938
0.914	14.3996	0.914	111.584	0.914	-0.000787738	0.914	0.07901
0.915	13.7401	0.915	111.597	0.915	-0.00139	0.915	0.07864
0.916	15.4066	0.916	114.239	0.916	-0.002	0.916	0.07827
0.917	16.7049	0.917	116.275	0.917	-0.0026	0.917	0.0779
0.918	17.2987	0.918	115.89	0.918	-0.00314	0.918	0.07753
0.919	18.9207	0.919	116.04	0.919	-0.0036	0.919	0.07717
0.92	21.3328	0.92	117.312	0.92	-0.00398	0.92	0.07681
0.921	24.6428	0.921	117.327	0.921	-0.00425	0.921	0.07645
0.922	30.3203	0.922	113.877	0.922	-0.0044	0.922	0.0761
0.923	38.8671	0.923	112.331	0.923	-0.0044	0.923	0.07575
0.924	47.5413	0.924	113.186	0.924	-0.00428	0.924	0.07539
0.925	53.1272	0.925	114.545	0.925	-0.00404	0.925	0.07504
0.926	57.3246	0.926	116.665	0.926	-0.00369	0.926	0.07469
0.927	58.657	0.927	119.537	0.927	-0.0033	0.927	0.07434
0.928	55.9016	0.928	122.254	0.928	-0.00299	0.928	0.07399
0.929	54.3313	0.929	123.838	0.929	-0.00281	0.929	0.07363
0.93	51.2919	0.93	124.693	0.93	-0.00276	0.93	0.07328
0.931	49.1716	0.931	123.82	0.931	-0.0028	0.931	0.07293
0.932	51.1116	0.932	116.173	0.932	-0.00288	0.932	0.07258
0.933	45.8534	0.933	109.095	0.933	-0.00297	0.933	0.07222
0.934	41.7478	0.934	104.039	0.934	-0.00307	0.934	0.07188
0.935	41.4481	0.935	100.161	0.935	-0.00322	0.935	0.07153
0.936	48.0155	0.936	98.1283	0.936	-0.00346	0.936	0.07118
0.937	53.2888	0.937	96.5367	0.937	-0.0038	0.937	0.07083
0.938	54.0194	0.938	94.8544	0.938	-0.0042	0.938	0.07049
0.939	48.1666	0.939	93.1312	0.939	-0.00461	0.939	0.07014
0.94	38.496	0.94	91.8943	0.94	-0.00497	0.94	0.0698
0.941	29.8039	0.941	90.8467	0.941	-0.00528	0.941	0.06945
0.942	24.3953	0.942	90.2224	0.942	-0.00555	0.942	0.0691
0.943	22.3343	0.943	89.9199	0.943	-0.00579	0.943	0.06876
0.944	22.6043	0.944	89.8327	0.944	-0.00601	0.944	0.06841
0.945	23.1601	0.945	89.8934	0.945	-0.00618	0.945	0.06806
0.946	21.4963	0.946	90.0628	0.946	-0.00636	0.946	0.06772
0.947	18.2615	0.947	90.328	0.947	-0.0066	0.947	0.06738
0.948	15.5052	0.948	90.7138	0.948	-0.00693	0.948	0.06704
0.949	13.3718	0.949	91.2539	0.949	-0.00738	0.949	0.0667
0.95	10.9771	0.95	91.9335	0.95	-0.00793	0.95	0.06637
0.951	8.40597	0.951	92.6579	0.951	-0.00852	0.951	0.06605
0.952	6.4443	0.952	93.3097	0.952	-0.00908	0.952	0.06573
0.953	5.26863	0.953	93.8218	0.953	-0.00956	0.953	0.06541
0.954	4.66993	0.954	94.1838	0.954	-0.00996	0.954	0.06509
0.955	4.44839	0.955	94.4478	0.955	-0.01029	0.955	0.06477
0.956	4.50255	0.956	94.6462	0.956	-0.01056	0.956	0.06445
0.957	4.82402	0.957	94.8238	0.957	-0.01077	0.957	0.06413
0.958	5.53467	0.958	94.8159	0.958	-0.0109	0.958	0.0638
0.959	6.81056	0.959	93.8269	0.959	-0.01092	0.959	0.06348
0.96	8.01989	0.96	92.6955	0.96	-0.01086	0.96	0.06315
0.961	8.76321	0.961	91.8719	0.961	-0.01071	0.961	0.06283
0.962	8.84749	0.962	91.5189	0.962	-0.0105	0.962	0.0625
0.963	8.45248	0.963	91.3284	0.963	-0.01025	0.963	0.06218
0.964	7.95073	0.964	91.263	0.964	-0.00998	0.964	0.06185
0.965	7.76336	0.965	91.3369	0.965	-0.00972	0.965	0.06152
0.966	7.82888	0.966	91.396	0.966	-0.0095	0.966	0.0612
0.967	8.23158	0.967	91.5726	0.967	-0.00932	0.967	0.06087
0.968	8.91106	0.968	91.7359	0.968	-0.00923	0.968	0.06054
0.969	9.79216	0.969	91.6676	0.969	-0.00919	0.969	0.06021
0.97	11.0293	0.97	91.0747	0.97	-0.00922	0.97	0.05989
0.971	12.9016	0.971	89.6731	0.971	-0.0093	0.971	0.05957
0.972	15.5384	0.972	87.4595	0.972	-0.00943	0.972	0.05925
0.973	18.2895	0.973	84.7999	0.973	-0.0096	0.973	0.05893
0.974	19.4881	0.974	81.8934	0.974	-0.00976	0.974	0.05861
0.975	16.2928	0.975	81.6972	0.975	-0.00986	0.975	0.0583
0.976	12.6046	0.976	81.6818	0.976	-0.00983	0.976	0.05798
0.977	10.0608	0.977	81.7248	0.977	-0.00966	0.977	0.05767
0.978	8.67859	0.978	81.7873	0.978	-0.00937	0.978	0.05736
0.979	8.22693	0.979	81.7242	0.979	-0.00901	0.979	0.05705
0.98	8.45855	0.98	81.6761	0.98	-0.00864	0.98	0.05674
0.981	9.24378	0.981	81.6164	0.981	-0.00829	0.981	0.05643
0.982	10.4163	0.982	81.3024	0.982	-0.00797	0.982	0.05612
0.983	11.35	0.983	81.4173	0.983	-0.00769	0.983	0.05581
0.984	11.9443	0.984	81.6566	0.984	-0.00748	0.984	0.05551
0.985	12.3372	0.985	82.0334	0.985	-0.00737	0.985	0.0552
0.986	12.6459	0.986	82.3291	0.986	-0.00739	0.986	0.05489
0.987	12.9596	0.987	82.6682	0.987	-0.00752	0.987	0.05459
0.988	13.1243	0.988	82.8176	0.988	-0.00774	0.988	0.05428
0.989	13.1632	0.989	83.2447	0.989	-0.00805	0.989	0.05398
0.99	12.7658	0.99	83.7451	0.99	-0.00845	0.99	0.05367
0.991	12.5027	0.991	83.9793	0.991	-0.00893	0.991	0.05337
0.992	11.6876	0.992	84.3596	0.992	-0.00942	0.992	0.05307
0.993	10.1796	0.993	84.8499	0.993	-0.00988	0.993	0.05278
0.994	8.45639	0.994	85.6165	0.994	-0.01027	0.994	0.05248
0.995	7.0174	0.995	86.4033	0.995	-0.01056	0.995	0.05219
0.996	6.01907	0.996	87.0281	0.996	-0.01072	0.996	0.0519
0.997	5.43362	0.997	87.4737	0.997	-0.01072	0.997	0.05161
0.998	5.19409	0.998	87.7926	0.998	-0.01058	0.998	0.05132
0.999	5.2545	0.999	88.0475	0.999	-0.01034	0.999	0.05103
1	5.58775	1	88.2797	1	-0.01003	1	0.05074
1.001	6.1556	1.001	88.4794	1.001	-0.0097	1.001	0.05045
1.002	6.89676	1.002	88.5722	1.002	-0.00935	1.002	0.05016
1.003	7.77931	1.003	88.4505	1.003	-0.00897	1.003	0.04986
1.004	8.77528	1.004	88.0723	1.004	-0.00862	1.004	0.04957
1.005	9.82647	1.005	86.2418	1.005	-0.00835	1.005	0.04927
1.006	11.2876	1.006	86.8963	1.006	-0.00822	1.006	0.04897
1.007	13.9855	1.007	90.0677	1.007	-0.00821	1.007	0.04867
1.008	16.3472	1.008	90.1614	1.008	-0.0083	1.008	0.04837
1.009	17.1045	1.009	89.7061	1.009	-0.00845	1.009	0.04806
1.01	18.6695	1.01	91.5436	1.01	-0.00861	1.01	0.04776
1.011	20.8591	1.011	92.6243	1.011	-0.00871	1.011	0.04745
1.012	21.9238	1.012	92.6168	1.012	-0.00873	1.012	0.04713
1.013	22.4618	1.013	92.2756	1.013	-0.00863	1.013	0.04682
1.014	21.7289	1.014	91.3719	1.014	-0.00842	1.014	0.04651
1.015	19.8571	1.015	90.2472	1.015	-0.0081	1.015	0.0462
1.016	17.7416	1.016	89.3352	1.016	-0.00766	1.016	0.04589
1.017	15.9275	1.017	88.7385	1.017	-0.00708	1.017	0.04558
1.018	15.2734	1.018	88.441	1.018	-0.00638	1.018	0.04527
1.019	14.3312	1.019	88.2559	1.019	-0.00557	1.019	0.04496
1.02	13.6947	1.02	88.1354	1.02	-0.00469	1.02	0.04464
1.021	13.1421	1.021	88.0362	1.021	-0.0038	1.021	0.04433
1.022	12.5151	1.022	87.9479	1.022	-0.00294	1.022	0.04401
1.023	11.7339	1.023	87.8538	1.023	-0.00215	1.023	0.04369
1.024	10.8325	1.024	87.706	1.024	-0.00144	1.024	0.04336
1.025	9.98543	1.025	87.3872	1.025	-0.000895868	1.025	0.04304
1.026	9.52996	1.026	86.5152	1.026	-0.000563631	1.026	0.04272
1.027	9.40897	1.027	85.5211	1.027	-0.000455838	1.027	0.0424
1.028	9.32488	1.028	85.3836	1.028	-0.000530731	1.028	0.04208
1.029	9.51414	1.029	84.9336	1.029	-0.000739106	1.029	0.04176
1.03	10.1499	1.03	84.2469	1.03	-0.00105	1.03	0.04145
1.031	11.2997	1.031	83.8477	1.031	-0.00145	1.031	0.04113
1.032	13.2245	1.032	83.6242	1.032	-0.00195	1.032	0.04082
1.033	15.458	1.033	83.8379	1.033	-0.00254	1.033	0.04052
1.034	16.9131	1.034	83.9472	1.034	-0.00317	1.034	0.04021
1.035	17.4219	1.035	83.9552	1.035	-0.00377	1.035	0.03991
1.036	17.4909	1.036	83.9014	1.036	-0.00429	1.036	0.03961
1.037	17.722	1.037	83.7529	1.037	-0.00469	1.037	0.03931
1.038	18.0337	1.038	83.6482	1.038	-0.00498	1.038	0.03901
1.039	19.1529	1.039	83.4904	1.039	-0.00519	1.039	0.03872
1.04	20.3697	1.04	83.2909	1.04	-0.00539	1.04	0.03843
1.041	20.6659	1.041	83.0308	1.041	-0.0056	1.041	0.03814
1.042	19.4475	1.042	82.864	1.042	-0.00578	1.042	0.03785
1.043	17.2905	1.043	82.7615	1.043	-0.00589	1.043	0.03756
1.044	14.9639	1.044	82.8299	1.044	-0.00591	1.044	0.03728
1.045	13.2241	1.045	83.218	1.045	-0.00586	1.045	0.03701
1.046	12.4471	1.046	84.0642	1.046	-0.00577	1.046	0.03674
1.047	12.4217	1.047	85.1862	1.047	-0.00567	1.047	0.03647
1.048	13.1784	1.048	86.738	1.048	-0.00556	1.048	0.03621
1.049	14.0667	1.049	89.1159	1.049	-0.00546	1.049	0.03596
1.05	13.4183	1.05	91.8528	1.05	-0.00534	1.05	0.0357
1.051	11.3993	1.051	94.4983	1.051	-0.00521	1.051	0.03545
1.052	9.46089	1.052	96.8054	1.052	-0.00503	1.052	0.0352
1.053	8.16232	1.053	98.7386	1.053	-0.0048	1.053	0.03495
1.054	7.41943	1.054	100.405	1.054	-0.00454	1.054	0.03469
1.055	7.0971	1.055	101.991	1.055	-0.00427	1.055	0.03443
1.056	7.00152	1.056	103.547	1.056	-0.00399	1.056	0.03417
1.057	7.01364	1.057	104.938	1.057	-0.00371	1.057	0.03391
1.058	7.23218	1.058	106.053	1.058	-0.00344	1.058	0.03364
1.059	7.72853	1.059	106.843	1.059	-0.00316	1.059	0.03338
1.06	8.27415	1.06	107.264	1.06	-0.00282	1.06	0.03312
1.061	8.04025	1.061	107.503	1.061	-0.00241	1.061	0.03286
1.062	6.99542	1.062	107.743	1.062	-0.00199	1.062	0.03259
1.063	5.91554	1.063	107.842	1.063	-0.00168	1.063	0.03233
1.064	5.25583	1.064	107.906	1.064	-0.00157	1.064	0.03208
1.065	5.06037	1.065	108.01	1.065	-0.0017	1.065	0.03182
1.066	5.33357	1.066	108.144	1.066	-0.00206	1.066	0.03157
1.067	6.02111	1.067	108.083	1.067	-0.00264	1.067	0.03132
1.068	7.34747	1.068	107.566	1.068	-0.00345	1.068	0.03107
1.069	9.47067	1.069	106.491	1.069	-0.00444	1.069	0.03083
1.07	11.1601	1.07	105.628	1.07	-0.00554	1.07	0.03058
1.071	12.0492	1.071	105.654	1.071	-0.00668	1.071	0.03034
1.072	13.5305	1.072	104.717	1.072	-0.00776	1.072	0.03009
1.073	13.1694	1.073	105.355	1.073	-0.00872	1.073	0.02984
1.074	12.4082	1.074	106.387	1.074	-0.00951	1.074	0.02959
1.075	11.2569	1.075	107.37	1.075	-0.01014	1.075	0.02934
1.076	10.5285	1.076	107.565	1.076	-0.01062	1.076	0.02909
1.077	9.39998	1.077	108.708	1.077	-0.01097	1.077	0.02884
1.078	8.45477	1.078	109.696	1.078	-0.01115	1.078	0.02858
1.079	7.78525	1.079	110.453	1.079	-0.01119	1.079	0.02833
1.08	7.44856	1.08	111.115	1.08	-0.01111	1.08	0.02807
1.081	8.60827	1.081	108.337	1.081	-0.01093	1.081	0.02781
1.082	9.99273	1.082	106.447	1.082	-0.01064	1.082	0.02755
1.083	11.4742	1.083	106.512	1.083	-0.01024	1.083	0.0273
1.084	12.6949	1.084	107.371	1.084	-0.00976	1.084	0.02703
1.085	13.4396	1.085	107.671	1.085	-0.00922	1.085	0.02677
1.086	13.6691	1.086	107.691	1.086	-0.00866	1.086	0.02651
1.087	14.0168	1.087	107.956	1.087	-0.00816	1.087	0.02625
1.088	14.9876	1.088	108.403	1.088	-0.00778	1.088	0.02598
1.089	16.261	1.089	108.623	1.089	-0.00762	1.089	0.02572
1.09	18.5928	1.09	108.959	1.09	-0.00771	1.09	0.02545
1.091	21.2592	1.091	108.763	1.091	-0.00798	1.091	0.02519
1.092	24.0538	1.092	108.612	1.092	-0.00831	1.092	0.02492
1.093	22.9225	1.093	108.659	1.093	-0.00861	1.093	0.02466
1.094	20.1683	1.094	108.748	1.094	-0.00882	1.094	0.02439
1.095	16.9251	1.095	108.637	1.095	-0.00896	1.095	0.02412
1.096	14.7374	1.096	108.777	1.096	-0.00907	1.096	0.02385
1.097	12.8875	1.097	108.55	1.097	-0.00922	1.097	0.02358
1.098	11.5266	1.098	108.35	1.098	-0.0094	1.098	0.02332
1.099	10.5053	1.099	108.207	1.099	-0.0096	1.099	0.02306
1.1	9.9929	1.1	108.061	1.1	-0.00974	1.1	0.0228
1.101	10.6797	1.101	109.028	1.101	-0.00977	1.101	0.02254
1.102	10.7474	1.102	108.719	1.102	-0.00971	1.102	0.02229
1.103	11.8513	1.103	108.699	1.103	-0.00955	1.103	0.02204
1.104	13.7109	1.104	108.932	1.104	-0.00932	1.104	0.02179
1.105	15.7595	1.105	109.338	1.105	-0.00908	1.105	0.02154
1.106	17.5446	1.106	110.117	1.106	-0.00891	1.106	0.02129
1.107	19.0908	1.107	111.28	1.107	-0.00883	1.107	0.02104
1.108	20.2022	1.108	112.082	1.108	-0.00885	1.108	0.02078
1.109	21.478	1.109	111.805	1.109	-0.00896	1.109	0.02053
1.11	23.1953	1.11	111.529	1.11	-0.00913	1.11	0.02027
1.111	25.0818	1.111	111.885	1.111	-0.00937	1.111	0.02001
1.112	26.6951	1.112	111.588	1.112	-0.00967	1.112	0.01974
1.113	27.2904	1.113	110.787	1.113	-0.01002	1.113	0.01948
1.114	26.5389	1.114	109.552	1.114	-0.01036	1.114	0.01921
1.115	24.2212	1.115	107.845	1.115	-0.01057	1.115	0.01895
1.116	20.4646	1.116	105.832	1.116	-0.01061	1.116	0.01869
1.117	17.0438	1.117	103.863	1.117	-0.01044	1.117	0.01843
1.118	14.5022	1.118	102.071	1.118	-0.01011	1.118	0.01818
1.119	12.8583	1.119	100.478	1.119	-0.00968	1.119	0.01793
1.12	11.9372	1.12	99.0531	1.12	-0.00921	1.12	0.01769
1.121	11.5307	1.121	97.7187	1.121	-0.00877	1.121	0.01745
1.122	11.4136	1.122	96.4079	1.122	-0.00841	1.122	0.01721
1.123	11.3787	1.123	95.1054	1.123	-0.00817	1.123	0.01698
1.124	11.3439	1.124	93.8387	1.124	-0.00802	1.124	0.01675
1.125	11.4299	1.125	92.6032	1.125	-0.00792	1.125	0.01652
1.126	11.8493	1.126	91.4034	1.126	-0.00783	1.126	0.0163
1.127	12.7388	1.127	90.4422	1.127	-0.00774	1.127	0.01607
1.128	14.188	1.128	89.7672	1.128	-0.00767	1.128	0.01585
1.129	16.2701	1.129	89.3214	1.129	-0.00765	1.129	0.01563
1.13	18.9669	1.13	89.0045	1.13	-0.00767	1.13	0.01541
1.131	21.9256	1.131	88.7765	1.131	-0.00765	1.131	0.01519
1.132	24.4025	1.132	88.4947	1.132	-0.00752	1.132	0.01497
1.133	25.9953	1.133	88.072	1.133	-0.00723	1.133	0.01475
1.134	26.7464	1.134	87.3993	1.134	-0.0068	1.134	0.01453
1.135	26.8596	1.135	86.6004	1.135	-0.0063	1.135	0.0143
1.136	26.379	1.136	85.7887	1.136	-0.00583	1.136	0.01408
1.137	25.6063	1.137	85.0911	1.137	-0.0054	1.137	0.01386
1.138	25.5073	1.138	85.0898	1.138	-0.00498	1.138	0.01363
1.139	26.3838	1.139	86.4811	1.139	-0.00454	1.139	0.01341
1.14	27.6215	1.14	87.5847	1.14	-0.00408	1.14	0.01318
1.141	28.8571	1.141	85.8714	1.141	-0.00359	1.141	0.01296
1.142	30.4593	1.142	84.3092	1.142	-0.00308	1.142	0.01273
1.143	31.95	1.143	83.5951	1.143	-0.00259	1.143	0.0125
1.144	31.6118	1.144	81.9641	1.144	-0.00217	1.144	0.01227
1.145	29.671	1.145	80.0241	1.145	-0.00186	1.145	0.01204
1.146	27.0258	1.146	78.1559	1.146	-0.00166	1.146	0.0118
1.147	24.2422	1.147	76.5802	1.147	-0.00152	1.147	0.01157
1.148	21.1942	1.148	75.3977	1.148	-0.0014	1.148	0.01134
1.149	17.5355	1.149	74.6269	1.149	-0.00133	1.149	0.01111
1.15	13.5642	1.15	74.2178	1.15	-0.00134	1.15	0.01087
1.151	10.1481	1.151	74.0644	1.151	-0.00146	1.151	0.01063
1.152	7.76801	1.152	74.076	1.152	-0.00169	1.152	0.01039
1.153	6.33762	1.153	74.2011	1.153	-0.00202	1.153	0.01015
1.154	5.59536	1.154	74.4501	1.154	-0.00242	1.154	0.0099
1.155	5.32491	1.155	74.8941	1.155	-0.00286	1.155	0.00965
1.156	5.29306	1.156	75.6023	1.156	-0.00335	1.156	0.0094
1.157	5.24637	1.157	76.5811	1.157	-0.00386	1.157	0.00915
1.158	4.955	1.158	77.7488	1.158	-0.00434	1.158	0.00889
1.159	4.42847	1.159	78.8968	1.159	-0.00469	1.159	0.00863
1.16	3.90554	1.16	79.9842	1.16	-0.00489	1.16	0.00837
1.161	3.54027	1.161	80.8324	1.161	-0.00494	1.161	0.00811
1.162	3.37824	1.162	81.4855	1.162	-0.00485	1.162	0.00785
1.163	3.43694	1.163	81.9397	1.163	-0.00468	1.163	0.00758
1.164	3.80587	1.164	82.1651	1.164	-0.00447	1.164	0.00731
1.165	4.52568	1.165	82.1766	1.165	-0.00424	1.165	0.00704
1.166	5.73441	1.166	82.0434	1.166	-0.00402	1.166	0.00676
1.167	7.27264	1.167	81.757	1.167	-0.00382	1.167	0.00649
1.168	8.86548	1.168	81.2959	1.168	-0.00362	1.168	0.00621
1.169	10.2849	1.169	80.5304	1.169	-0.00339	1.169	0.00594
1.17	11.3714	1.17	79.3412	1.17	-0.00316	1.17	0.00567
1.171	11.5897	1.171	77.97	1.171	-0.00297	1.171	0.0054
1.172	10.7194	1.172	76.5192	1.172	-0.00286	1.172	0.00513
1.173	9.22686	1.173	75.1164	1.173	-0.00284	1.173	0.00487
1.174	7.91106	1.174	73.8939	1.174	-0.00292	1.174	0.00461
1.175	7.06185	1.175	73.0443	1.175	-0.00312	1.175	0.00436
1.176	6.69663	1.176	72.6186	1.176	-0.00345	1.176	0.00411
1.177	6.89894	1.177	72.4748	1.177	-0.00385	1.177	0.00386
1.178	7.67382	1.178	72.6689	1.178	-0.00428	1.178	0.00362
1.179	9.273	1.179	73.2264	1.179	-0.00469	1.179	0.00338
1.18	11.457	1.18	73.9279	1.18	-0.00502	1.18	0.00314
1.181	13.0684	1.181	74.9505	1.181	-0.00527	1.181	0.0029
1.182	13.4057	1.182	76.0805	1.182	-0.00547	1.182	0.00267
1.183	12.9142	1.183	77.1026	1.183	-0.0057	1.183	0.00243
1.184	11.9318	1.184	78.7226	1.184	-0.00602	1.184	0.00219
1.185	10.2732	1.185	80.104	1.185	-0.00642	1.185	0.00195
1.186	8.64975	1.186	81.329	1.186	-0.00686	1.186	0.00172
1.187	7.31856	1.187	82.3777	1.187	-0.00733	1.187	0.00148
1.188	6.40636	1.188	83.1981	1.188	-0.00784	1.188	0.00124
1.189	5.94078	1.189	83.7659	1.189	-0.00834	1.189	0.001
1.19	5.7508	1.19	84.124	1.19	-0.00876	1.19	0.000763466
1.191	5.78099	1.191	84.2804	1.191	-0.00904	1.191	0.000525059
1.192	6.03583	1.192	84.2193	1.192	-0.00913	1.192	0.000286259
1.193	6.67251	1.193	83.8361	1.193	-0.00905	1.193	4.64445e-05
1.194	8.07949	1.194	82.693	1.194	-0.00881	1.194	-0.000195007
1.195	10.9228	1.195	80.8665	1.195	-0.00841	1.195	-0.000438506
1.196	15.3174	1.196	78.7423	1.196	-0.0079	1.196	-0.000683906
1.197	19.5216	1.197	76.9523	1.197	-0.00734	1.197	-0.000930326
1.198	20.3102	1.198	75.5731	1.198	-0.00677	1.198	-0.00118
1.199	18.4279	1.199	74.5243	1.199	-0.00618	1.199	-0.00143
1.2	16.4331	1.2	73.8628	1.2	-0.00556	1.2	-0.00168
1.201	15.3024	1.201	73.5433	1.201	-0.00495	1.201	-0.00192
1.202	15.1738	1.202	73.5082	1.202	-0.00441	1.202	-0.00217
1.203	16.1291	1.203	74.1971	1.203	-0.004	1.203	-0.00242
1.204	16.9731	1.204	75.5862	1.204	-0.0037	1.204	-0.00267
1.205	16.8466	1.205	76.9134	1.205	-0.00354	1.205	-0.00291
1.206	16.2296	1.206	78.2086	1.206	-0.00351	1.206	-0.00316
1.207	17.1643	1.207	76.4571	1.207	-0.00365	1.207	-0.0034
1.208	16.6209	1.208	73.5355	1.208	-0.00394	1.208	-0.00363
1.209	13.8913	1.209	74.4699	1.209	-0.00434	1.209	-0.00387
1.21	12.1883	1.21	75.5112	1.21	-0.00481	1.21	-0.00409
1.211	11.2071	1.211	76.5463	1.211	-0.00528	1.211	-0.00432
1.212	10.9688	1.212	77.5273	1.212	-0.00569	1.212	-0.00454
1.213	12.1921	1.213	77.6166	1.213	-0.00599	1.213	-0.00476
1.214	14.5942	1.214	73.1172	1.214	-0.00621	1.214	-0.00497
1.215	17.7004	1.215	68.5582	1.215	-0.00636	1.215	-0.00518
1.216	21.6897	1.216	63.8913	1.216	-0.00644	1.216	-0.00539
1.217	25.577	1.217	61.0113	1.217	-0.00647	1.217	-0.00559
1.218	27.1956	1.218	61.7317	1.218	-0.00643	1.218	-0.00578
1.219	26.3807	1.219	63.0815	1.219	-0.00633	1.219	-0.00597
1.22	23.8914	1.22	63.8948	1.22	-0.00623	1.22	-0.00616
1.221	20.5453	1.221	65.7443	1.221	-0.0062	1.221	-0.00635
1.222	16.4629	1.222	67.9228	1.222	-0.00627	1.222	-0.00653
1.223	12.806	1.223	70.0416	1.223	-0.00644	1.223	-0.00671
1.224	10.1446	1.224	72.0875	1.224	-0.00672	1.224	-0.00689
1.225	8.64066	1.225	73.6913	1.225	-0.00704	1.225	-0.00707
1.226	8.08986	1.226	74.773	1.226	-0.00735	1.226	-0.00725
1.227	8.32177	1.227	75.5699	1.227	-0.00761	1.227	-0.00743
1.228	9.47344	1.228	76.2464	1.228	-0.00783	1.228	-0.00761
1.229	11.5154	1.229	76.983	1.229	-0.00798	1.229	-0.00779
1.23	13.4505	1.23	77.8746	1.23	-0.00803	1.23	-0.00797
1.231	13.7276	1.231	78.9214	1.231	-0.008	1.231	-0.00815
1.232	11.9804	1.232	80.0286	1.232	-0.00791	1.232	-0.00833
1.233	9.65536	1.233	81.0474	1.233	-0.00781	1.233	-0.00852
1.234	7.83758	1.234	81.8973	1.234	-0.00768	1.234	-0.0087
1.235	6.64628	1.235	82.5528	1.235	-0.00748	1.235	-0.00889
1.236	5.89262	1.236	83.016	1.236	-0.00717	1.236	-0.00908
1.237	5.41493	1.237	83.2986	1.237	-0.00674	1.237	-0.00928
1.238	4.72621	1.238	84.2982	1.238	-0.00622	1.238	-0.00948
1.239	4.22052	1.239	85.0472	1.239	-0.00563	1.239	-0.00968
1.24	3.88956	1.24	85.5651	1.24	-0.00501	1.24	-0.00989
1.241	3.76177	1.241	85.858	1.241	-0.0044	1.241	-0.0101
1.242	3.76911	1.242	86.0082	1.242	-0.00386	1.242	-0.01031
1.243	4.19555	1.243	85.6381	1.243	-0.00339	1.243	-0.01054
1.244	5.1425	1.244	83.9533	1.244	-0.00304	1.244	-0.01076
1.245	6.55526	1.245	81.6767	1.245	-0.00284	1.245	-0.01098
1.246	8.23803	1.246	79.2042	1.246	-0.00279	1.246	-0.01121
1.247	9.67667	1.247	76.9242	1.247	-0.00282	1.247	-0.01144
1.248	10.5341	1.248	75.0644	1.248	-0.00287	1.248	-0.01166
1.249	10.032	1.249	75.5832	1.249	-0.00291	1.249	-0.01189
1.25	8.75599	1.25	76.9084	1.25	-0.00295	1.25	-0.0121
1.251	7.11859	1.251	78.5452	1.251	-0.00298	1.251	-0.01232
1.252	5.60288	1.252	80.1976	1.252	-0.00304	1.252	-0.01253
1.253	4.47435	1.253	81.6034	1.253	-0.00318	1.253	-0.01273
1.254	3.73231	1.254	82.6596	1.254	-0.00339	1.254	-0.01293
1.255	3.28353	1.255	83.4118	1.255	-0.00367	1.255	-0.01313
1.256	3.04005	1.256	83.9752	1.256	-0.00401	1.256	-0.01332
1.257	2.93396	1.257	84.4682	1.257	-0.00437	1.257	-0.01352
1.258	2.90215	1.258	84.9651	1.258	-0.00473	1.258	-0.01371
1.259	2.87779	1.259	85.4886	1.259	-0.00505	1.259	-0.01391
1.26	2.80291	1.26	86.0312	1.26	-0.00534	1.26	-0.0141
1.261	2.63641	1.261	86.6047	1.261	-0.00554	1.261	-0.01429
1.262	2.434	1.262	87.1536	1.262	-0.00559	1.262	-0.01448
1.263	2.2637	1.263	87.6273	1.263	-0.00547	1.263	-0.01466
1.264	2.16145	1.264	88.0016	1.264	-0.00518	1.264	-0.01485
1.265	2.13911	1.265	88.2788	1.265	-0.00481	1.265	-0.01503
1.266	2.1988	1.266	88.4921	1.266	-0.00445	1.266	-0.01521
1.267	2.21811	1.267	88.7177	1.267	-0.0042	1.267	-0.0154
1.268	2.17951	1.268	88.9375	1.268	-0.00404	1.268	-0.01558
1.269	2.13773	1.269	89.1127	1.269	-0.0039	1.269	-0.01576
1.27	2.13009	1.27	89.2263	1.27	-0.00376	1.27	-0.01594
1.271	2.17548	1.271	89.2754	1.271	-0.00359	1.271	-0.01612
1.272	2.28492	1.272	89.266	1.272	-0.00343	1.272	-0.01629
1.273	2.46945	1.273	89.2018	1.273	-0.00329	1.273	-0.01646
1.274	2.74869	1.274	89.075	1.274	-0.00324	1.274	-0.01663
1.275	3.14294	1.275	88.7674	1.275	-0.00331	1.275	-0.0168
1.276	3.59176	1.276	88.1128	1.276	-0.00351	1.276	-0.01696
1.277	4.11765	1.277	87.1909	1.277	-0.0038	1.277	-0.01711
1.278	4.68623	1.278	86.2053	1.278	-0.00417	1.278	-0.01727
1.279	5.21183	1.279	85.3444	1.279	-0.00458	1.279	-0.01743
1.28	5.6332	1.28	84.6941	1.28	-0.00497	1.28	-0.01759
1.281	5.95769	1.281	84.2458	1.281	-0.00527	1.281	-0.01775
1.282	6.27197	1.282	83.9448	1.282	-0.0055	1.282	-0.01792
1.283	6.7399	1.283	83.7297	1.283	-0.00568	1.283	-0.01809
1.284	7.51627	1.284	83.6861	1.284	-0.00581	1.284	-0.01826
1.285	8.96999	1.285	83.8557	1.285	-0.00589	1.285	-0.01844
1.286	11.1115	1.286	83.1298	1.286	-0.00596	1.286	-0.01862
1.287	13.7873	1.287	81.9618	1.287	-0.00607	1.287	-0.0188
1.288	15.7578	1.288	80.8603	1.288	-0.00624	1.288	-0.01898
1.289	15.4044	1.289	79.4962	1.289	-0.00648	1.289	-0.01916
1.29	13.7692	1.29	78.3074	1.29	-0.00683	1.29	-0.01933
1.291	12.3207	1.291	77.6971	1.291	-0.0073	1.291	-0.01951
1.292	11.2878	1.292	77.4185	1.292	-0.0078	1.292	-0.01968
1.293	10.3993	1.293	76.8602	1.293	-0.00828	1.293	-0.01984
1.294	9.85873	1.294	76.3156	1.294	-0.00865	1.294	-0.02
1.295	9.50724	1.295	75.872	1.295	-0.00887	1.295	-0.02016
1.296	9.12658	1.296	75.5538	1.296	-0.00895	1.296	-0.02031
1.297	8.61769	1.297	75.3706	1.297	-0.00888	1.297	-0.02046
1.298	8.08359	1.298	75.299	1.298	-0.00868	1.298	-0.02061
1.299	7.73191	1.299	75.301	1.299	-0.00832	1.299	-0.02075
1.3	7.70892	1.3	75.3362	1.3	-0.00776	1.3	-0.0209
1.301	7.97125	1.301	75.382	1.301	-0.00702	1.301	-0.02105
1.302	8.15117	1.302	75.425	1.302	-0.00621	1.302	-0.0212
1.303	7.7254	1.303	75.4468	1.303	-0.00542	1.303	-0.02136
1.304	6.72189	1.304	75.4344	1.304	-0.00475	1.304	-0.02152
1.305	5.694	1.305	75.395	1.305	-0.00426	1.305	-0.02168
1.306	4.99352	1.306	75.3629	1.306	-0.00399	1.306	-0.02184
1.307	4.68106	1.307	75.4037	1.307	-0.00393	1.307	-0.02201
1.308	4.7474	1.308	75.6798	1.308	-0.00403	1.308	-0.02218
1.309	5.12168	1.309	76.3405	1.309	-0.00423	1.309	-0.02234
1.31	5.35107	1.31	77.1327	1.31	-0.00444	1.31	-0.0225
1.311	4.99093	1.311	77.8299	1.311	-0.0046	1.311	-0.02266
1.312	4.19703	1.312	78.4794	1.312	-0.00468	1.312	-0.02282
1.313	3.37465	1.313	79.0586	1.313	-0.00465	1.313	-0.02298
1.314	2.78867	1.314	79.5439	1.314	-0.00452	1.314	-0.02314
1.315	2.46718	1.315	79.9523	1.315	-0.00436	1.315	-0.02329
1.316	2.35503	1.316	80.3391	1.316	-0.00427	1.316	-0.02344
1.317	2.40174	1.317	80.7772	1.317	-0.00429	1.317	-0.02359
1.318	2.5576	1.318	81.3219	1.318	-0.00444	1.318	-0.02374
1.319	2.72723	1.319	82.0016	1.319	-0.00477	1.319	-0.02389
1.32	2.77526	1.32	82.7812	1.32	-0.00532	1.32	-0.02404
1.321	2.684	1.321	83.565	1.321	-0.00608	1.321	-0.02418
1.322	2.59815	1.322	84.2495	1.322	-0.00699	1.322	-0.02433
1.323	2.65527	1.323	84.7883	1.323	-0.00796	1.323	-0.02447
1.324	2.94812	1.324	85.1814	1.324	-0.00887	1.324	-0.02462
1.325	3.62446	1.325	85.4378	1.325	-0.00966	1.325	-0.02476
1.326	4.80369	1.326	85.5812	1.326	-0.01033	1.326	-0.0249
1.327	6.96017	1.327	85.7154	1.327	-0.01087	1.327	-0.02504
1.328	9.29671	1.328	84.9329	1.328	-0.01126	1.328	-0.02518
1.329	10.238	1.329	84.5084	1.329	-0.01152	1.329	-0.02532
1.33	7.99073	1.33	82.3715	1.33	-0.01169	1.33	-0.02546
1.331	6.05027	1.331	80.2501	1.331	-0.0118	1.331	-0.02559
1.332	4.92665	1.332	78.4058	1.332	-0.01177	1.332	-0.02572
1.333	4.37639	1.333	76.996	1.333	-0.01154	1.333	-0.02585
1.334	4.16828	1.334	76.079	1.334	-0.01107	1.334	-0.02598
1.335	4.12942	1.335	75.645	1.335	-0.01044	1.335	-0.02611
1.336	4.13151	1.336	75.6482	1.336	-0.0098	1.336	-0.02624
1.337	4.12469	1.337	76.0541	1.337	-0.00925	1.337	-0.02637
1.338	4.13001	1.338	76.8676	1.338	-0.00886	1.338	-0.02651
1.339	4.13409	1.339	78.1266	1.339	-0.00864	1.339	-0.02665
1.34	3.96707	1.34	79.805	1.34	-0.00862	1.34	-0.02679
1.341	3.46145	1.341	81.68	1.341	-0.00878	1.341	-0.02694
1.342	2.84152	1.342	83.3817	1.342	-0.00909	1.342	-0.02709
1.343	2.40758	1.343	84.6491	1.343	-0.00952	1.343	-0.02724
1.344	2.20459	1.344	85.439	1.344	-0.00999	1.344	-0.0274
1.345	2.17503	1.345	85.8541	1.345	-0.01044	1.345	-0.02756
1.346	2.27927	1.346	86.0058	1.346	-0.0108	1.346	-0.02773
1.347	2.52012	1.347	85.964	1.347	-0.01104	1.347	-0.0279
1.348	2.94269	1.348	85.7397	1.348	-0.01119	1.348	-0.02807
1.349	3.59887	1.349	85.291	1.349	-0.01126	1.349	-0.02824
1.35	4.36541	1.35	84.5778	1.35	-0.01131	1.35	-0.02842
1.351	4.92614	1.351	83.5679	1.351	-0.01135	1.351	-0.0286
1.352	4.96808	1.352	82.2929	1.352	-0.01139	1.352	-0.02879
1.353	4.6064	1.353	80.8868	1.353	-0.01139	1.353	-0.02897
1.354	4.17096	1.354	79.537	1.354	-0.0113	1.354	-0.02916
1.355	3.84112	1.355	78.3908	1.355	-0.01111	1.355	-0.02935
1.356	3.64733	1.356	77.5044	1.356	-0.01079	1.356	-0.02953
1.357	3.56694	1.357	76.8635	1.357	-0.01034	1.357	-0.02972
1.358	3.57064	1.358	76.4243	1.358	-0.00977	1.358	-0.02991
1.359	3.63641	1.359	76.1449	1.359	-0.00913	1.359	-0.0301
1.36	3.75422	1.36	75.9888	1.36	-0.00844	1.36	-0.0303
1.361	3.9301	1.361	75.9229	1.361	-0.00771	1.361	-0.03049
1.362	4.19415	1.362	75.9066	1.362	-0.00697	1.362	-0.03068
1.363	4.61686	1.363	75.8571	1.363	-0.00625	1.363	-0.03087
1.364	5.33085	1.364	75.6467	1.364	-0.0056	1.364	-0.03107
1.365	6.46184	1.365	75.221	1.365	-0.00506	1.365	-0.03126
1.366	8.03103	1.366	74.7448	1.366	-0.00461	1.366	-0.03145
1.367	9.77534	1.367	74.3142	1.367	-0.00417	1.367	-0.03164
1.368	10.9008	1.368	74.0144	1.368	-0.00368	1.368	-0.03184
1.369	10.6601	1.369	73.883	1.369	-0.00316	1.369	-0.03203
1.37	9.41304	1.37	73.8971	1.37	-0.00267	1.37	-0.03222
1.371	8.02483	1.371	74.0012	1.371	-0.00226	1.371	-0.03241
1.372	6.9145	1.372	74.1441	1.372	-0.00195	1.372	-0.0326
1.373	6.11608	1.373	74.2956	1.373	-0.00179	1.373	-0.03279
1.374	5.55398	1.374	74.4395	1.374	-0.00173	1.374	-0.03298
1.375	5.159	1.375	74.5713	1.375	-0.0017	1.375	-0.03316
1.376	4.89076	1.376	74.6912	1.376	-0.00167	1.376	-0.03335
1.377	4.73542	1.377	74.8031	1.377	-0.00166	1.377	-0.03353
1.378	4.64518	1.378	74.8044	1.378	-0.00169	1.378	-0.03371
1.379	4.46929	1.379	74.4392	1.379	-0.00178	1.379	-0.03389
1.38	4.40713	1.38	74.1365	1.38	-0.00188	1.38	-0.03408
1.381	4.47054	1.381	73.7659	1.381	-0.00198	1.381	-0.03426
1.382	4.6658	1.382	73.3859	1.382	-0.00208	1.382	-0.03444
1.383	4.9755	1.383	72.9938	1.383	-0.00219	1.383	-0.03462
1.384	5.37386	1.384	72.7383	1.384	-0.00231	1.384	-0.03479
1.385	5.86027	1.385	72.7676	1.385	-0.00246	1.385	-0.03496
1.386	6.35564	1.386	72.5471	1.386	-0.00266	1.386	-0.03513
1.387	6.70895	1.387	72.4937	1.387	-0.00287	1.387	-0.03529
1.388	6.88903	1.388	72.4651	1.388	-0.00304	1.388	-0.03544
1.389	6.79532	1.389	72.4028	1.389	-0.00314	1.389	-0.0356
1.39	6.59807	1.39	72.4127	1.39	-0.00321	1.39	-0.03575
1.391	6.32349	1.391	72.4806	1.391	-0.00329	1.391	-0.0359
1.392	6.04664	1.392	72.6246	1.392	-0.00338	1.392	-0.03605
1.393	5.81607	1.393	72.8607	1.393	-0.00346	1.393	-0.03621
1.394	5.66676	1.394	73.163	1.394	-0.00357	1.394	-0.03636
1.395	5.63403	1.395	73.4992	1.395	-0.00369	1.395	-0.03651
1.396	5.65927	1.396	74.116	1.396	-0.00384	1.396	-0.03666
1.397	5.82285	1.397	74.9066	1.397	-0.00405	1.397	-0.03681
1.398	6.27291	1.398	75.713	1.398	-0.00431	1.398	-0.03697
1.399	7.07488	1.399	76.6035	1.399	-0.00457	1.399	-0.03712
1.4	8.3101	1.4	77.1065	1.4	-0.00481	1.4	-0.03726
1.401	9.81082	1.401	77.5692	1.401	-0.00498	1.401	-0.03741
1.402	11.4136	1.402	78.1636	1.402	-0.00504	1.402	-0.03756
1.403	12.7584	1.403	78.8286	1.403	-0.00494	1.403	-0.0377
1.404	13.2582	1.404	79.4946	1.404	-0.00472	1.404	-0.03785
1.405	12.535	1.405	80.0594	1.405	-0.0044	1.405	-0.038
1.406	10.9518	1.406	80.4421	1.406	-0.00401	1.406	-0.03815
1.407	9.2595	1.407	80.6391	1.407	-0.00357	1.407	-0.03831
1.408	7.93133	1.408	80.7119	1.408	-0.00314	1.408	-0.03847
1.409	7.07989	1.409	80.7416	1.409	-0.00273	1.409	-0.03863
1.41	6.66307	1.41	80.7898	1.41	-0.00234	1.41	-0.0388
1.411	6.62871	1.411	80.8852	1.411	-0.00199	1.411	-0.03897
1.412	6.96256	1.412	81.0299	1.412	-0.00167	1.412	-0.03914
1.413	7.66198	1.413	81.2112	1.413	-0.00133	1.413	-0.03931
1.414	8.68158	1.414	81.3867	1.414	-0.000948128	1.414	-0.03948
1.415	10.3481	1.415	80.5552	1.415	-0.00054604	1.415	-0.03965
1.416	13.0743	1.416	77.6454	1.416	-0.000154423	1.416	-0.03981
1.417	16.4516	1.417	73.5409	1.417	0.000204404	1.417	-0.03998
1.418	19.8769	1.418	69.2409	1.418	0.000511957	1.418	-0.04014
1.419	22.7707	1.419	65.9986	1.419	0.000752996	1.419	-0.0403
1.42	27.2652	1.42	66.1001	1.42	0.000944092	1.42	-0.04046
1.421	32.776	1.421	68.0419	1.421	0.00108	1.421	-0.04061
1.422	34.7278	1.422	70.9038	1.422	0.00115	1.422	-0.04076
1.423	31.7976	1.423	73.929	1.423	0.00118	1.423	-0.04092
1.424	27.6013	1.424	76.5328	1.424	0.00113	1.424	-0.04106
1.425	24.4114	1.425	78.4245	1.425	0.000939096	1.425	-0.04121
1.426	22.2366	1.426	79.6156	1.426	0.000598236	1.426	-0.04135
1.427	20.6405	1.427	80.0226	1.427	0.000128624	1.427	-0.0415
1.428	17.873	1.428	81.0262	1.428	-0.00044766	1.428	-0.04164
1.429	15.4165	1.429	81.846	1.429	-0.00109	1.429	-0.04177
1.43	14.0809	1.43	81.913	1.43	-0.00169	1.43	-0.04191
1.431	13.6427	1.431	82.8136	1.431	-0.00219	1.431	-0.04205
1.432	14.8091	1.432	84.5716	1.432	-0.00256	1.432	-0.04219
1.433	17.3583	1.433	86.9884	1.433	-0.00278	1.433	-0.04233
1.434	20.7982	1.434	90.363	1.434	-0.00287	1.434	-0.04246
1.435	21.4467	1.435	94.1855	1.435	-0.00286	1.435	-0.0426
1.436	18.764	1.436	97.5452	1.436	-0.00277	1.436	-0.04274
1.437	15.4583	1.437	100.207	1.437	-0.00263	1.437	-0.04287
1.438	12.9789	1.438	101.953	1.438	-0.00248	1.438	-0.043
1.439	11.0396	1.439	103.296	1.439	-0.00238	1.439	-0.04313
1.44	9.55701	1.44	104.225	1.44	-0.00238	1.44	-0.04326
1.441	8.40169	1.441	104.848	1.441	-0.00249	1.441	-0.04338
1.442	7.53327	1.442	105.243	1.442	-0.00265	1.442	-0.0435
1.443	6.9495	1.443	105.463	1.443	-0.00276	1.443	-0.04362
1.444	6.6647	1.444	105.536	1.444	-0.00276	1.444	-0.04373
1.445	6.73583	1.445	105.409	1.445	-0.00267	1.445	-0.04385
1.446	7.30513	1.446	104.863	1.446	-0.00251	1.446	-0.04396
1.447	8.4697	1.447	104.056	1.447	-0.00233	1.447	-0.04407
1.448	10.5924	1.448	102.199	1.448	-0.00211	1.448	-0.04419
1.449	12.515	1.449	101.782	1.449	-0.00187	1.449	-0.0443
1.45	14.477	1.45	102.204	1.45	-0.0016	1.45	-0.04442
1.451	16.2365	1.451	102.216	1.451	-0.00134	1.451	-0.04453
1.452	17.8092	1.452	102.369	1.452	-0.00116	1.452	-0.04465
1.453	19.7644	1.453	103.636	1.453	-0.0011	1.453	-0.04476
1.454	21.2839	1.454	105.176	1.454	-0.00116	1.454	-0.04487
1.455	21.5556	1.455	106.465	1.455	-0.00126	1.455	-0.04498
1.456	19.9751	1.456	106.559	1.456	-0.00132	1.456	-0.04509
1.457	18.5363	1.457	106.35	1.457	-0.00127	1.457	-0.04519
1.458	16.9995	1.458	106.019	1.458	-0.00109	1.458	-0.04528
1.459	15.563	1.459	105.495	1.459	-0.000815095	1.459	-0.04537
1.46	14.8391	1.46	104.744	1.46	-0.000443845	1.46	-0.04546
1.461	14.7028	1.461	104.028	1.461	1.15082e-05	1.461	-0.04554
1.462	14.6921	1.462	103.355	1.462	0.000541926	1.462	-0.04562
1.463	14.7803	1.463	102.519	1.463	0.00109	1.463	-0.04569
1.464	15.2529	1.464	101.936	1.464	0.00158	1.464	-0.04575
1.465	15.1379	1.465	101.493	1.465	0.00201	1.465	-0.04582
1.466	15.3463	1.466	101.088	1.466	0.00234	1.466	-0.04588
1.467	15.3472	1.467	100.851	1.467	0.0025	1.467	-0.04594
1.468	15.0898	1.468	101.125	1.468	0.00248	1.468	-0.04601
1.469	13.7959	1.469	100.021	1.469	0.00228	1.469	-0.04607
1.47	12.3568	1.47	99.8706	1.47	0.00195	1.47	-0.04614
1.471	10.9652	1.471	100.232	1.471	0.00156	1.471	-0.0462
1.472	9.31473	1.472	100.288	1.472	0.00118	1.472	-0.04627
1.473	7.77704	1.473	100.081	1.473	0.000836386	1.473	-0.04634
1.474	6.598	1.474	99.6618	1.474	0.000579089	1.474	-0.04641
1.475	5.86123	1.475	99.1109	1.475	0.00043332	1.475	-0.04648
1.476	5.53606	1.476	98.4696	1.476	0.000390558	1.476	-0.04655
1.477	5.29602	1.477	97.5024	1.477	0.000418241	1.477	-0.04662
1.478	5.24902	1.478	96.4159	1.478	0.00048903	1.478	-0.0467
1.479	5.23305	1.479	95.2218	1.479	0.000607152	1.479	-0.04678
1.48	5.18562	1.48	94.1054	1.48	0.000809755	1.48	-0.04686
1.481	5.22653	1.481	93.2219	1.481	0.0011	1.481	-0.04694
1.482	5.37909	1.482	92.4655	1.482	0.0015	1.482	-0.04703
1.483	6.09399	1.483	92.6124	1.483	0.00199	1.483	-0.04712
1.484	6.34058	1.484	91.6519	1.484	0.00258	1.484	-0.04721
1.485	6.65476	1.485	90.851	1.485	0.00323	1.485	-0.0473
1.486	7.01315	1.486	90.1962	1.486	0.00392	1.486	-0.04739
1.487	7.65356	1.487	90.232	1.487	0.0046	1.487	-0.04749
1.488	8.19512	1.488	90.1606	1.488	0.00524	1.488	-0.04758
1.489	8.7588	1.489	90.1375	1.489	0.00579	1.489	-0.04767
1.49	9.25011	1.49	90.0104	1.49	0.00622	1.49	-0.04776
1.491	9.84919	1.491	90.0266	1.491	0.00656	1.491	-0.04785
1.492	10.4231	1.492	89.974	1.492	0.00678	1.492	-0.04793
1.493	10.9836	1.493	89.9663	1.493	0.00687	1.493	-0.04801
1.494	11.6466	1.494	90.3298	1.494	0.00682	1.494	-0.04808
1.495	12.2105	1.495	90.7803	1.495	0.00667	1.495	-0.04815
1.496	12.7816	1.496	91.3191	1.496	0.00648	1.496	-0.04821
1.497	13.6339	1.497	92.0093	1.497	0.0063	1.497	-0.04827
1.498	14.4554	1.498	92.6055	1.498	0.00614	1.498	-0.04833
1.499	15.4387	1.499	93.0675	1.499	0.00598	1.499	-0.04838
1.5	15.6359	1.5	93.2782	1.5	0.00579	1.5	-0.04843
1.501	16.5606	1.501	92.6505	1.501	0.00559	1.501	-0.04847
1.502	16.859	1.502	92.8436	1.502	0.00544	1.502	-0.04851
1.503	17.1981	1.503	93.0403	1.503	0.00535	1.503	-0.04855
1.504	17.576	1.504	93.2074	1.504	0.00526	1.504	-0.04858
1.505	16.8714	1.505	91.8389	1.505	0.00517	1.505	-0.04862
1.506	17.3268	1.506	91.4408	1.506	0.00508	1.506	-0.04865
1.507	17.6276	1.507	91.1776	1.507	0.005	1.507	-0.04869
1.508	17.0938	1.508	91.0617	1.508	0.00491	1.508	-0.04872
1.509	16.2787	1.509	90.9056	1.509	0.00477	1.509	-0.04876
1.51	15.0982	1.51	90.6951	1.51	0.00457	1.51	-0.04879
1.511	13.5912	1.511	90.4186	1.511	0.00431	1.511	-0.04883
1.512	12.1023	1.512	90.1103	1.512	0.00401	1.512	-0.04887
1.513	10.9061	1.513	89.8362	1.513	0.00372	1.513	-0.0489
1.514	10.0217	1.514	89.6538	1.514	0.00349	1.514	-0.04894
1.515	9.3634	1.515	89.547	1.515	0.0033	1.515	-0.04897
1.516	8.8413	1.516	89.4832	1.516	0.00316	1.516	-0.04901
1.517	8.68138	1.517	89.9166	1.517	0.00312	1.517	-0.04904
1.518	9.0642	1.518	90.2194	1.518	0.00318	1.518	-0.04907
1.519	9.6568	1.519	89.7997	1.519	0.00335	1.519	-0.0491
1.52	10.5167	1.52	89.6064	1.52	0.00356	1.52	-0.04913
1.521	11.2688	1.521	89.7381	1.521	0.00375	1.521	-0.04916
1.522	12.4892	1.522	89.5201	1.522	0.0039	1.522	-0.04919
1.523	13.5352	1.523	89.3005	1.523	0.00401	1.523	-0.04922
1.524	13.9349	1.524	89.1319	1.524	0.00407	1.524	-0.04926
1.525	13.4081	1.525	88.9602	1.525	0.00407	1.525	-0.0493
1.526	12.0111	1.526	88.7084	1.526	0.00402	1.526	-0.04935
1.527	11.0344	1.527	88.7207	1.527	0.00394	1.527	-0.0494
1.528	10.9159	1.528	89.1453	1.528	0.00384	1.528	-0.04944
1.529	11.6547	1.529	90.2349	1.529	0.00374	1.529	-0.04949
1.53	13.4413	1.53	92.4257	1.53	0.00369	1.53	-0.04955
1.531	15.9113	1.531	95.7119	1.531	0.00371	1.531	-0.0496
1.532	17.1642	1.532	99.5944	1.532	0.00379	1.532	-0.04965
1.533	15.6832	1.533	103.521	1.533	0.00384	1.533	-0.04971
1.534	12.9526	1.534	107.128	1.534	0.00382	1.534	-0.04977
1.535	10.6206	1.535	110.279	1.535	0.00374	1.535	-0.04982
1.536	8.92226	1.536	113.022	1.536	0.0036	1.536	-0.04988
1.537	7.54505	1.537	115.468	1.537	0.00343	1.537	-0.04994
1.538	6.28489	1.538	117.678	1.538	0.00325	1.538	-0.05
1.539	5.21748	1.539	119.619	1.539	0.00313	1.539	-0.05005
1.54	4.45903	1.54	121.215	1.54	0.00306	1.54	-0.0501
1.541	3.99905	1.541	122.428	1.541	0.00304	1.541	-0.05015
1.542	3.76491	1.542	123.281	1.542	0.00298	1.542	-0.05019
1.543	3.69383	1.543	123.836	1.543	0.00284	1.543	-0.05022
1.544	3.75217	1.544	124.172	1.544	0.00259	1.544	-0.05026
1.545	3.93401	1.545	124.359	1.545	0.00222	1.545	-0.05029
1.546	4.44353	1.546	124.175	1.546	0.00176	1.546	-0.05031
1.547	5.97717	1.547	122.978	1.547	0.00128	1.547	-0.05034
1.548	8.34081	1.548	121.488	1.548	0.000883258	1.548	-0.05037
1.549	10.6643	1.549	120.176	1.549	0.000628212	1.549	-0.0504
1.55	12.2196	1.55	119.128	1.55	0.000502869	1.55	-0.05043
1.551	13.3851	1.551	118.823	1.551	0.000449076	1.551	-0.05046
1.552	14.8474	1.552	118.141	1.552	0.000397998	1.552	-0.05049
1.553	17.8064	1.553	116.617	1.553	0.000329553	1.553	-0.05052
1.554	21.9728	1.554	115.722	1.554	0.000249552	1.554	-0.05055
1.555	25.9327	1.555	115.658	1.555	0.000168523	1.555	-0.05057
1.556	28.7495	1.556	115.707	1.556	7.69703e-05	1.556	-0.05059
1.557	31.7225	1.557	114.174	1.557	-4.55501e-05	1.557	-0.05061
1.558	33.0017	1.558	112.143	1.558	-0.000238765	1.558	-0.05063
1.559	30.8421	1.559	110.283	1.559	-0.00055704	1.559	-0.05064
1.56	26.4093	1.56	108.583	1.56	-0.00105	1.56	-0.05065
1.561	23.8359	1.561	108.913	1.561	-0.00175	1.561	-0.05065
1.562	21.3146	1.562	109.388	1.562	-0.0026	1.562	-0.05065
1.563	18.8625	1.563	110.21	1.563	-0.00354	1.563	-0.05065
1.564	16.2243	1.564	111.34	1.564	-0.00446	1.564	-0.05065
1.565	13.5287	1.565	112.659	1.565	-0.00533	1.565	-0.05065
1.566	11.3057	1.566	113.952	1.566	-0.00615	1.566	-0.05064
1.567	9.89559	1.567	115.024	1.567	-0.00692	1.567	-0.05064
1.568	9.27043	1.568	115.779	1.568	-0.0076	1.568	-0.05063
1.569	9.21375	1.569	116.242	1.569	-0.00816	1.569	-0.05062
1.57	9.40993	1.57	116.521	1.57	-0.00857	1.57	-0.05062
1.571	9.56056	1.571	116.755	1.571	-0.00884	1.571	-0.0506
1.572	9.55495	1.572	117.072	1.572	-0.00892	1.572	-0.05059
1.573	9.43626	1.573	117.343	1.573	-0.00885	1.573	-0.05058
1.574	9.3436	1.574	117.689	1.574	-0.00868	1.574	-0.05057
1.575	9.62209	1.575	117.94	1.575	-0.00847	1.575	-0.05055
1.576	9.80637	1.576	118.574	1.576	-0.00823	1.576	-0.05054
1.577	10.3001	1.577	120.006	1.577	-0.00795	1.577	-0.05052
1.578	10.8579	1.578	121.957	1.578	-0.00765	1.578	-0.05051
1.579	11.0538	1.579	124.194	1.579	-0.00734	1.579	-0.05049
1.58	10.6668	1.58	126.161	1.58	-0.007	1.58	-0.05047
1.581	9.98724	1.581	127.718	1.581	-0.00664	1.581	-0.05045
1.582	9.32554	1.582	128.841	1.582	-0.00631	1.582	-0.05042
1.583	8.78297	1.583	129.552	1.583	-0.00603	1.583	-0.0504
1.584	8.36239	1.584	129.904	1.584	-0.0058	1.584	-0.05038
1.585	8.0569	1.585	129.962	1.585	-0.00564	1.585	-0.05036
1.586	7.8697	1.586	129.777	1.586	-0.00559	1.586	-0.05034
1.587	7.77347	1.587	129.39	1.587	-0.00566	1.587	-0.05032
1.588	7.68054	1.588	128.815	1.588	-0.00586	1.588	-0.0503
1.589	7.51611	1.589	128.169	1.589	-0.00619	1.589	-0.05029
1.59	7.23165	1.59	127.558	1.59	-0.00662	1.59	-0.05028
1.591	6.87695	1.591	127.069	1.591	-0.00711	1.591	-0.05027
1.592	6.53992	1.592	126.762	1.592	-0.00764	1.592	-0.05027
1.593	6.30092	1.593	126.672	1.593	-0.00822	1.593	-0.05026
1.594	6.28475	1.594	126.763	1.594	-0.00885	1.594	-0.05026
1.595	6.66518	1.595	127.02	1.595	-0.00946	1.595	-0.05026
1.596	7.65306	1.596	127.482	1.596	-0.01001	1.596	-0.05026
1.597	9.10821	1.597	128.112	1.597	-0.01045	1.597	-0.05026
1.598	10.6846	1.598	128.935	1.598	-0.01074	1.598	-0.05026
1.599	11.9888	1.599	130.006	1.599	-0.0109	1.599	-0.05025
1.6	12.0415	1.6	131.198	1.6	-0.01095	1.6	-0.05025
1.601	10.8515	1.601	132.362	1.601	-0.01091	1.601	-0.05025
1.602	9.38116	1.602	133.368	1.602	-0.01077	1.602	-0.05025
1.603	8.12123	1.603	134.145	1.603	-0.01057	1.603	-0.05024
1.604	7.14161	1.604	134.674	1.604	-0.01037	1.604	-0.05024
1.605	6.41916	1.605	134.981	1.605	-0.01022	1.605	-0.05024
1.606	5.91513	1.606	134.924	1.606	-0.01017	1.606	-0.05024
1.607	5.74814	1.607	134.764	1.607	-0.01021	1.607	-0.05024
1.608	6.02264	1.608	134.405	1.608	-0.01034	1.608	-0.05024
1.609	6.88397	1.609	133.867	1.609	-0.01056	1.609	-0.05024
1.61	8.36223	1.61	132.832	1.61	-0.01084	1.61	-0.05024
1.611	10.0788	1.611	131.786	1.611	-0.01118	1.611	-0.05024
1.612	11.442	1.612	130.587	1.612	-0.01158	1.612	-0.05024
1.613	12.3619	1.613	130.211	1.613	-0.01202	1.613	-0.05024
1.614	12.6847	1.614	130.166	1.614	-0.01247	1.614	-0.05024
1.615	12.9761	1.615	130.267	1.615	-0.01295	1.615	-0.05023
1.616	13.3778	1.616	130.406	1.616	-0.01348	1.616	-0.05023
1.617	13.8745	1.617	130.53	1.617	-0.01406	1.617	-0.05022
1.618	14.3897	1.618	130.601	1.618	-0.0146	1.618	-0.0502
1.619	14.955	1.619	130.594	1.619	-0.01503	1.619	-0.05019
1.62	15.5031	1.62	130.993	1.62	-0.01529	1.62	-0.05018
1.621	15.8492	1.621	132.263	1.621	-0.01539	1.621	-0.05016
1.622	16.4415	1.622	133.506	1.622	-0.0154	1.622	-0.05015
1.623	18.2518	1.623	135.369	1.623	-0.01536	1.623	-0.05014
1.624	19.3193	1.624	137.114	1.624	-0.01532	1.624	-0.05012
1.625	18.4978	1.625	139.582	1.625	-0.0153	1.625	-0.05012
1.626	18.6277	1.626	140.951	1.626	-0.01529	1.626	-0.05012
1.627	19.8059	1.627	142.585	1.627	-0.01525	1.627	-0.05012
1.628	21.2238	1.628	144.42	1.628	-0.01515	1.628	-0.05013
1.629	21.8936	1.629	146.447	1.629	-0.01501	1.629	-0.05015
1.63	20.8726	1.63	148.62	1.63	-0.01483	1.63	-0.05017
1.631	18.8391	1.631	149.717	1.631	-0.01457	1.631	-0.05019
1.632	19.1699	1.632	147.375	1.632	-0.0142	1.632	-0.05022
1.633	20.1493	1.633	145.043	1.633	-0.01376	1.633	-0.05026
1.634	20.4192	1.634	143.977	1.634	-0.01328	1.634	-0.05029
1.635	19.2938	1.635	145.815	1.635	-0.01284	1.635	-0.05033
1.636	19.5452	1.636	146.583	1.636	-0.0125	1.636	-0.05037
1.637	20.5641	1.637	146.842	1.637	-0.01227	1.637	-0.05041
1.638	21.9413	1.638	146.464	1.638	-0.01211	1.638	-0.05046
1.639	23.4588	1.639	145.835	1.639	-0.01196	1.639	-0.0505
1.64	24.0303	1.64	145.403	1.64	-0.01171	1.64	-0.05054
1.641	24.7509	1.641	144.885	1.641	-0.01133	1.641	-0.05058
1.642	26.3308	1.642	146.557	1.642	-0.01081	1.642	-0.05061
1.643	27.0915	1.643	147.32	1.643	-0.01018	1.643	-0.05065
1.644	27.749	1.644	146.344	1.644	-0.00946	1.644	-0.05068
1.645	28.2079	1.645	144.763	1.645	-0.0087	1.645	-0.05072
1.646	27.6129	1.646	143.524	1.646	-0.00795	1.646	-0.05075
1.647	25.8766	1.647	142.381	1.647	-0.00722	1.647	-0.05078
1.648	23.4694	1.648	141.358	1.648	-0.00647	1.648	-0.0508
1.649	21.1977	1.649	140.566	1.649	-0.00572	1.649	-0.05083
1.65	19.6181	1.65	140.025	1.65	-0.00493	1.65	-0.05085
1.651	18.7915	1.651	139.459	1.651	-0.00413	1.651	-0.05087
1.652	18.7038	1.652	138.804	1.652	-0.00335	1.652	-0.05088
1.653	19.1321	1.653	138.122	1.653	-0.00261	1.653	-0.05088
1.654	19.491	1.654	137.083	1.654	-0.00195	1.654	-0.05089
1.655	19.2642	1.655	135.877	1.655	-0.00138	1.655	-0.05089
1.656	18.2848	1.656	134.531	1.656	-0.000943996	1.656	-0.05089
1.657	16.6221	1.657	133.133	1.657	-0.000655866	1.657	-0.05088
1.658	14.7364	1.658	131.789	1.658	-0.000522246	1.658	-0.05088
1.659	12.9792	1.659	130.382	1.659	-0.000560823	1.659	-0.05088
1.66	11.6961	1.66	129.028	1.66	-0.00076559	1.66	-0.05087
1.661	10.9392	1.661	127.745	1.661	-0.00111	1.661	-0.05087
1.662	10.6812	1.662	126.546	1.662	-0.00153	1.662	-0.05086
1.663	10.8809	1.663	125.488	1.663	-0.00193	1.663	-0.05086
1.664	11.4721	1.664	124.655	1.664	-0.00218	1.664	-0.05085
1.665	12.3102	1.665	124.11	1.665	-0.00224	1.665	-0.05084
1.666	13.1175	1.666	123.93	1.666	-0.00214	1.666	-0.05083
1.667	13.5154	1.667	124.172	1.667	-0.00191	1.667	-0.05082
1.668	13.352	1.668	124.773	1.668	-0.00164	1.668	-0.0508
1.669	12.9236	1.669	125.603	1.669	-0.00137	1.669	-0.05079
1.67	12.6637	1.67	126.501	1.67	-0.00114	1.67	-0.05077
1.671	12.8482	1.671	127.281	1.671	-0.000921961	1.671	-0.05075
1.672	13.6596	1.672	127.975	1.672	-0.000708187	1.672	-0.05073
1.673	15.1821	1.673	128.35	1.673	-0.000505897	1.673	-0.05071
1.674	17.0609	1.674	128.321	1.674	-0.000346688	1.674	-0.05069
1.675	19.1783	1.675	127.288	1.675	-0.000280068	1.675	-0.05067
1.676	21.2526	1.676	125.644	1.676	-0.000347456	1.676	-0.05065
1.677	22.3445	1.677	123.989	1.677	-0.000565788	1.677	-0.05063
1.678	24.8097	1.678	121.323	1.678	-0.000872847	1.678	-0.05061
1.679	28.7779	1.679	117.663	1.679	-0.0012	1.679	-0.05059
1.68	31.004	1.68	114.094	1.68	-0.00152	1.68	-0.05057
1.681	29.9492	1.681	111.109	1.681	-0.0018	1.681	-0.05055
1.682	27.5169	1.682	108.96	1.682	-0.00204	1.682	-0.05053
1.683	25.9275	1.683	107.72	1.683	-0.00225	1.683	-0.05051
1.684	25.8436	1.684	107.294	1.684	-0.00242	1.684	-0.05049
1.685	26.957	1.685	107.363	1.685	-0.00256	1.685	-0.05047
1.686	29.3076	1.686	108.227	1.686	-0.00269	1.686	-0.05045
1.687	32.6273	1.687	110.815	1.687	-0.00286	1.687	-0.05043
1.688	34.45	1.688	114.811	1.688	-0.00309	1.688	-0.05041
1.689	30.9966	1.689	119.546	1.689	-0.00339	1.689	-0.0504
1.69	23.7999	1.69	124.339	1.69	-0.0037	1.69	-0.05038
1.691	16.7688	1.691	128.853	1.691	-0.00401	1.691	-0.05036
1.692	11.4321	1.692	132.864	1.692	-0.00433	1.692	-0.05035
1.693	7.96705	1.693	136.198	1.693	-0.00465	1.693	-0.05034
1.694	6.06384	1.694	138.642	1.694	-0.00495	1.694	-0.05033
1.695	5.10663	1.695	140.254	1.695	-0.00519	1.695	-0.05033
1.696	4.71429	1.696	141.145	1.696	-0.00537	1.696	-0.05033
1.697	4.71744	1.697	141.559	1.697	-0.00551	1.697	-0.05033
1.698	5.35047	1.698	141.294	1.698	-0.00564	1.698	-0.05033
1.699	7.44126	1.699	141.863	1.699	-0.0058	1.699	-0.05034
1.7	10.8687	1.7	138.45	1.7	-0.00599	1.7	-0.05035
1.701	17.6061	1.701	137.319	1.701	-0.00623	1.701	-0.05036
1.702	24.7912	1.702	135.613	1.702	-0.00651	1.702	-0.05037
1.703	27.9136	1.703	133.477	1.703	-0.00685	1.703	-0.05038
1.704	27.2601	1.704	131.225	1.704	-0.00717	1.704	-0.0504
1.705	23.8426	1.705	129.743	1.705	-0.00739	1.705	-0.05041
1.706	19.3365	1.706	128.537	1.706	-0.00745	1.706	-0.05043
1.707	14.9994	1.707	127.634	1.707	-0.00735	1.707	-0.05045
1.708	11.491	1.708	126.872	1.708	-0.00714	1.708	-0.05047
1.709	9.16263	1.709	126.278	1.709	-0.0069	1.709	-0.0505
1.71	7.83645	1.71	125.85	1.71	-0.00669	1.71	-0.05053
1.711	6.99424	1.711	125.16	1.711	-0.00651	1.711	-0.05056
1.712	6.17527	1.712	124.595	1.712	-0.00633	1.712	-0.05059
1.713	5.60475	1.713	124.384	1.713	-0.00613	1.713	-0.05063
1.714	5.62897	1.714	123.994	1.714	-0.00589	1.714	-0.05067
1.715	6.31023	1.715	123.525	1.715	-0.0056	1.715	-0.05071
1.716	7.01268	1.716	122.514	1.716	-0.00523	1.716	-0.05075
1.717	9.13111	1.717	123.633	1.717	-0.00478	1.717	-0.0508
1.718	12.513	1.718	125.665	1.718	-0.00428	1.718	-0.05085
1.719	17.0846	1.719	128.718	1.719	-0.00378	1.719	-0.0509
1.72	19.7339	1.72	129.597	1.72	-0.00332	1.72	-0.05096
1.721	21.1281	1.721	129.656	1.721	-0.00295	1.721	-0.05102
1.722	21.991	1.722	129.959	1.722	-0.00268	1.722	-0.05108
1.723	22.0377	1.723	130.074	1.723	-0.00248	1.723	-0.05114
1.724	21.2319	1.724	130.191	1.724	-0.0023	1.724	-0.05121
1.725	19.8849	1.725	130.228	1.725	-0.00208	1.725	-0.05127
1.726	18.5366	1.726	130.178	1.726	-0.00175	1.726	-0.05134
1.727	17.4652	1.727	130.212	1.727	-0.0013	1.727	-0.0514
1.728	16.8598	1.728	130.396	1.728	-0.000780151	1.728	-0.05146
1.729	16.7807	1.729	130.606	1.729	-0.000277795	1.729	-0.05151
1.73	16.4382	1.73	130.812	1.73	0.000111571	1.73	-0.05156
1.731	15.5748	1.731	131.694	1.731	0.000317835	1.731	-0.05161
1.732	14.9037	1.732	132.322	1.732	0.000309226	1.732	-0.05164
1.733	15.3601	1.733	134.244	1.733	8.3974e-05	1.733	-0.05168
1.734	15.4039	1.734	135.463	1.734	-0.000313403	1.734	-0.05171
1.735	15.175	1.735	135.767	1.735	-0.000835562	1.735	-0.05173
1.736	15.2186	1.736	135.748	1.736	-0.00144	1.736	-0.05176
1.737	15.7529	1.737	135.635	1.737	-0.00209	1.737	-0.05178
1.738	16.8505	1.738	135.22	1.738	-0.00272	1.738	-0.0518
1.739	18.1183	1.739	134.73	1.739	-0.00329	1.739	-0.05183
1.74	20.5163	1.74	132.167	1.74	-0.00375	1.74	-0.05185
1.741	21.2483	1.741	129.836	1.741	-0.00407	1.741	-0.05187
1.742	21.0223	1.742	127.671	1.742	-0.00428	1.742	-0.0519
1.743	20.9184	1.743	126.243	1.743	-0.00441	1.743	-0.05193
1.744	21.041	1.744	124.293	1.744	-0.00448	1.744	-0.05196
1.745	22.3462	1.745	122.736	1.745	-0.00451	1.745	-0.05199
1.746	23.389	1.746	120.835	1.746	-0.00444	1.746	-0.05203
1.747	26.5089	1.747	117.826	1.747	-0.00425	1.747	-0.05206
1.748	29.1697	1.748	114.819	1.748	-0.00398	1.748	-0.0521
1.749	33.6348	1.749	111.48	1.749	-0.00366	1.749	-0.05214
1.75	39.3829	1.75	107.656	1.75	-0.00335	1.75	-0.05219
1.751	45.6402	1.751	102.363	1.751	-0.00307	1.751	-0.05223
1.752	49.7272	1.752	101.471	1.752	-0.00285	1.752	-0.05228
1.753	50.8105	1.753	101.443	1.753	-0.0027	1.753	-0.05233
1.754	55.0552	1.754	100.378	1.754	-0.00258	1.754	-0.05238
1.755	52.3855	1.755	99.51	1.755	-0.00252	1.755	-0.05243
1.756	43.3548	1.756	98.9447	1.756	-0.00251	1.756	-0.05248
1.757	33.4631	1.757	98.1412	1.757	-0.00257	1.757	-0.05253
1.758	26.851	1.758	98.1604	1.758	-0.0027	1.758	-0.05258
1.759	22.7728	1.759	97.6659	1.759	-0.00292	1.759	-0.05263
1.76	23.3072	1.76	98.6398	1.76	-0.00323	1.76	-0.05268
1.761	27.0597	1.761	101.786	1.761	-0.00362	1.761	-0.05273
1.762	32.5136	1.762	105.89	1.762	-0.00401	1.762	-0.05277
1.763	40.5574	1.763	113.261	1.763	-0.00436	1.763	-0.05282
1.764	44.6991	1.764	120.812	1.764	-0.0046	1.764	-0.05285
1.765	42.5087	1.765	127.649	1.765	-0.00475	1.765	-0.05289
1.766	36.9778	1.766	133.639	1.766	-0.0048	1.766	-0.05292
1.767	31.2508	1.767	138.819	1.767	-0.00479	1.767	-0.05295
1.768	25.8255	1.768	143.673	1.768	-0.00477	1.768	-0.05298
1.769	21.0671	1.769	147.784	1.769	-0.00478	1.769	-0.053
1.77	17.2317	1.77	151.278	1.77	-0.00483	1.77	-0.05303
1.771	14.3696	1.771	154.396	1.771	-0.00494	1.771	-0.05305
1.772	12.5092	1.772	157.156	1.772	-0.00511	1.772	-0.05308
1.773	11.6092	1.773	159.397	1.773	-0.00529	1.773	-0.05311
1.774	11.2714	1.774	161.528	1.774	-0.00544	1.774	-0.05313
1.775	11.016	1.775	163.853	1.775	-0.00554	1.775	-0.05316
1.776	10.884	1.776	166.103	1.776	-0.00561	1.776	-0.05319
1.777	10.8068	1.777	167.966	1.777	-0.00567	1.777	-0.05321
1.778	10.9062	1.778	168.999	1.778	-0.00573	1.778	-0.05324
1.779	10.515	1.779	170.24	1.779	-0.00577	1.779	-0.05327
1.78	9.76287	1.78	171.476	1.78	-0.00574	1.78	-0.0533
1.781	8.79436	1.781	172.569	1.781	-0.00567	1.781	-0.05332
1.782	7.82256	1.782	173.463	1.782	-0.00555	1.782	-0.05335
1.783	7.0183	1.783	174.148	1.783	-0.00537	1.783	-0.05339
1.784	6.45784	1.784	174.646	1.784	-0.00509	1.784	-0.05342
1.785	6.14956	1.785	175.014	1.785	-0.00469	1.785	-0.05345
1.786	6.08404	1.786	175.323	1.786	-0.00415	1.786	-0.05348
1.787	6.25827	1.787	175.635	1.787	-0.00352	1.787	-0.05352
1.788	6.6829	1.788	176.019	1.788	-0.00286	1.788	-0.05356
1.789	7.37239	1.789	176.59	1.789	-0.00222	1.789	-0.0536
1.79	8.29726	1.79	177.322	1.79	-0.00165	1.79	-0.05364
1.791	9.13045	1.791	177.999	1.791	-0.00121	1.791	-0.05368
1.792	9.94315	1.792	178.661	1.792	-0.000897492	1.792	-0.05373
1.793	10.8373	1.793	180.027	1.793	-0.000704643	1.793	-0.05378
1.794	11.8497	1.794	181.668	1.794	-0.000636815	1.794	-0.05384
1.795	13.1859	1.795	183.976	1.795	-0.000685552	1.795	-0.05389
1.796	14.8831	1.796	186.118	1.796	-0.000832907	1.796	-0.05395
1.797	15.6228	1.797	188.682	1.797	-0.00102	1.797	-0.05401
1.798	14.4791	1.798	191.278	1.798	-0.0012	1.798	-0.05406
1.799	12.1749	1.799	193.69	1.799	-0.00133	1.799	-0.05412
1.8	10.0771	1.8	195.784	1.8	-0.0014	1.8	-0.05417
1.801	8.66186	1.801	197.546	1.801	-0.00144	1.801	-0.05423
1.802	7.83826	1.802	199.064	1.802	-0.00152	1.802	-0.05428
1.803	7.41205	1.803	200.481	1.803	-0.00166	1.803	-0.05433
1.804	7.1696	1.804	201.911	1.804	-0.00186	1.804	-0.05439
1.805	6.84441	1.805	203.373	1.805	-0.00207	1.805	-0.05444
1.806	6.24015	1.806	204.773	1.806	-0.00224	1.806	-0.05449
1.807	5.44157	1.807	205.978	1.807	-0.00237	1.807	-0.05454
1.808	4.70746	1.808	206.885	1.808	-0.0025	1.808	-0.05459
1.809	4.12984	1.809	207.42	1.809	-0.00263	1.809	-0.05464
1.81	3.85262	1.81	207.657	1.81	-0.00277	1.81	-0.05469
1.811	3.92094	1.811	207.615	1.811	-0.00289	1.811	-0.05474
1.812	4.42022	1.812	207.204	1.812	-0.00293	1.812	-0.05479
1.813	5.44326	1.813	206.544	1.813	-0.00296	1.813	-0.05484
1.814	6.72054	1.814	205.553	1.814	-0.00303	1.814	-0.05489
1.815	7.51462	1.815	204.405	1.815	-0.00315	1.815	-0.05495
1.816	7.58958	1.816	203.414	1.816	-0.00328	1.816	-0.055
1.817	7.23929	1.817	202.388	1.817	-0.00337	1.817	-0.05506
1.818	7.18999	1.818	201.575	1.818	-0.00337	1.818	-0.05512
1.819	6.77946	1.819	199.923	1.819	-0.00331	1.819	-0.05518
1.82	7.39751	1.82	199.057	1.82	-0.0032	1.82	-0.05524
1.821	8.58048	1.821	198.5	1.821	-0.00308	1.821	-0.05531
1.822	9.92302	1.822	197.993	1.822	-0.00295	1.822	-0.05538
1.823	11.2062	1.823	197.532	1.823	-0.00278	1.823	-0.05544
1.824	12.2944	1.824	197.1	1.824	-0.00254	1.824	-0.05551
1.825	13.2435	1.825	196.691	1.825	-0.0022	1.825	-0.05558
1.826	14.1785	1.826	196.33	1.826	-0.00178	1.826	-0.05565
1.827	15.0689	1.827	196.052	1.827	-0.00138	1.827	-0.05572
1.828	15.7711	1.828	195.903	1.828	-0.0011	1.828	-0.05578
1.829	16.2123	1.829	195.91	1.829	-0.000975893	1.829	-0.05583
1.83	16.4481	1.83	196.127	1.83	-0.00102	1.83	-0.05588
1.831	16.6208	1.831	196.635	1.831	-0.00116	1.831	-0.05593
1.832	16.8472	1.832	197.513	1.832	-0.00132	1.832	-0.05597
1.833	17.2798	1.833	197.95	1.833	-0.00144	1.833	-0.05601
1.834	15.99	1.834	197.35	1.834	-0.00146	1.834	-0.05604
1.835	16.3111	1.835	196.95	1.835	-0.00135	1.835	-0.05607
1.836	19.1292	1.836	195.062	1.836	-0.00114	1.836	-0.05611
1.837	19.8766	1.837	194.322	1.837	-0.000899249	1.837	-0.05614
1.838	21.1927	1.838	193.456	1.838	-0.00065527	1.838	-0.05617
1.839	23.4123	1.839	192.207	1.839	-0.00044023	1.839	-0.0562
1.84	25.0723	1.84	191.059	1.84	-0.000314272	1.84	-0.05623
1.841	25.6174	1.841	190.055	1.841	-0.00033018	1.841	-0.05626
1.842	25.218	1.842	190.165	1.842	-0.000480434	1.842	-0.05629
1.843	28.3514	1.843	189.167	1.843	-0.00069778	1.843	-0.05632
1.844	31.7756	1.844	188.452	1.844	-0.000932259	1.844	-0.05635
1.845	37.5844	1.845	189.446	1.845	-0.00115	1.845	-0.05638
1.846	45.34	1.846	190.41	1.846	-0.00129	1.846	-0.05642
1.847	53.1603	1.847	188.305	1.847	-0.0013	1.847	-0.05646
1.848	50.741	1.848	185.179	1.848	-0.00119	1.848	-0.0565
1.849	35.2905	1.849	181.571	1.849	-0.00102	1.849	-0.05654
1.85	20.6571	1.85	178.298	1.85	-0.000841137	1.85	-0.05659
1.851	12.7598	1.851	175.566	1.851	-0.000675148	1.851	-0.05665
1.852	8.86148	1.852	173.53	1.852	-0.000525888	1.852	-0.0567
1.853	6.85946	1.853	172.193	1.853	-0.000415541	1.853	-0.05677
1.854	5.76121	1.854	171.468	1.854	-0.000372577	1.854	-0.05683
1.855	5.11134	1.855	171.213	1.855	-0.000411062	1.855	-0.05691
1.856	4.69627	1.856	171.28	1.856	-0.000496664	1.856	-0.05698
1.857	4.42379	1.857	171.532	1.857	-0.000579088	1.857	-0.05705
1.858	4.26186	1.858	171.848	1.858	-0.000618959	1.858	-0.05713
1.859	4.19878	1.859	172.122	1.859	-0.000596641	1.859	-0.05721
1.86	4.2335	1.86	172.307	1.86	-0.000530601	1.86	-0.05728
1.861	4.32619	1.861	172.312	1.861	-0.000440893	1.861	-0.05736
1.862	4.48265	1.862	172.197	1.862	-0.000358285	1.862	-0.05744
1.863	4.69201	1.863	171.974	1.863	-0.000312532	1.863	-0.05752
1.864	4.9184	1.864	171.668	1.864	-0.000316452	1.864	-0.0576
1.865	5.09337	1.865	171.297	1.865	-0.000345806	1.865	-0.05768
1.866	5.18372	1.866	170.868	1.866	-0.000362989	1.866	-0.05776
1.867	5.1632	1.867	170.395	1.867	-0.000344252	1.867	-0.05783
1.868	5.03656	1.868	169.876	1.868	-0.000300456	1.868	-0.0579
1.869	4.82629	1.869	169.316	1.869	-0.000250778	1.869	-0.05797
1.87	4.56697	1.87	168.746	1.87	-0.000211378	1.87	-0.05804
1.871	4.30379	1.871	168.206	1.871	-0.000203516	1.871	-0.05811
1.872	4.07973	1.872	167.744	1.872	-0.000228619	1.872	-0.05817
1.873	3.92591	1.873	167.4	1.873	-0.000309313	1.873	-0.05824
1.874	3.86103	1.874	167.201	1.874	-0.000463141	1.874	-0.0583
1.875	3.89635	1.875	167.162	1.875	-0.000720046	1.875	-0.05836
1.876	4.03991	1.876	167.291	1.876	-0.0011	1.876	-0.05842
1.877	4.29752	1.877	167.594	1.877	-0.00157	1.877	-0.05848
1.878	4.66677	1.878	168.067	1.878	-0.00209	1.878	-0.05853
1.879	5.12657	1.879	168.71	1.879	-0.00262	1.879	-0.05859
1.88	5.54806	1.88	169.463	1.88	-0.00314	1.88	-0.05864
1.881	5.83472	1.881	170.261	1.881	-0.00364	1.881	-0.0587
1.882	5.94036	1.882	171.026	1.882	-0.0041	1.882	-0.05875
1.883	5.90193	1.883	171.688	1.883	-0.00448	1.883	-0.05881
1.884	5.80243	1.884	172.199	1.884	-0.00478	1.884	-0.05886
1.885	5.71946	1.885	172.525	1.885	-0.00497	1.885	-0.05892
1.886	5.70242	1.886	172.644	1.886	-0.00504	1.886	-0.05897
1.887	5.77013	1.887	172.534	1.887	-0.00499	1.887	-0.05902
1.888	5.8844	1.888	172.214	1.888	-0.00484	1.888	-0.05906
1.889	5.94755	1.889	171.672	1.889	-0.0047	1.889	-0.0591
1.89	5.84905	1.89	170.891	1.89	-0.0046	1.89	-0.05913
1.891	5.52864	1.891	169.85	1.891	-0.00454	1.891	-0.05916
1.892	5.0217	1.892	168.629	1.892	-0.00449	1.892	-0.05918
1.893	4.47369	1.893	167.446	1.893	-0.00443	1.893	-0.0592
1.894	4.02231	1.894	166.421	1.894	-0.00435	1.894	-0.05921
1.895	3.7199	1.895	165.62	1.895	-0.00422	1.895	-0.05922
1.896	3.56597	1.896	165.054	1.896	-0.00403	1.896	-0.05923
1.897	3.54168	1.897	164.702	1.897	-0.00378	1.897	-0.05923
1.898	3.6253	1.898	164.536	1.898	-0.00351	1.898	-0.05924
1.899	3.79354	1.899	164.544	1.899	-0.00327	1.899	-0.05926
1.9	4.01642	1.9	164.736	1.9	-0.00307	1.9	-0.05927
1.901	4.25036	1.901	165.147	1.901	-0.00294	1.901	-0.0593
1.902	4.43187	1.902	165.829	1.902	-0.00284	1.902	-0.05933
1.903	4.48396	1.903	166.786	1.903	-0.00273	1.903	-0.05936
1.904	4.36784	1.904	167.931	1.904	-0.00263	1.904	-0.0594
1.905	4.14292	1.905	169.08	1.905	-0.00259	1.905	-0.05944
1.906	3.9273	1.906	170.042	1.906	-0.00264	1.906	-0.05949
1.907	3.80381	1.907	170.704	1.907	-0.00275	1.907	-0.05954
1.908	3.78976	1.908	171.038	1.908	-0.00288	1.908	-0.05959
1.909	3.85674	1.909	171.076	1.909	-0.00301	1.909	-0.05964
1.91	3.95957	1.91	170.878	1.91	-0.00309	1.91	-0.05969
1.911	4.06984	1.911	170.509	1.911	-0.00312	1.911	-0.05974
1.912	4.19164	1.912	170.029	1.912	-0.00305	1.912	-0.05979
1.913	4.33612	1.913	169.477	1.913	-0.00295	1.913	-0.05983
1.914	4.46927	1.914	168.888	1.914	-0.00289	1.914	-0.05987
1.915	4.57041	1.915	168.242	1.915	-0.00293	1.915	-0.05991
1.916	4.61932	1.916	167.521	1.916	-0.00309	1.916	-0.05995
1.917	4.60368	1.917	166.748	1.917	-0.00335	1.917	-0.05998
1.918	4.54643	1.918	165.961	1.918	-0.00365	1.918	-0.06001
1.919	4.4837	1.919	165.214	1.919	-0.00396	1.919	-0.06004
1.92	4.44723	1.92	164.567	1.92	-0.0043	1.92	-0.06007
1.921	4.45505	1.921	164.072	1.921	-0.00468	1.921	-0.06009
1.922	4.50972	1.922	163.766	1.922	-0.0051	1.922	-0.06011
1.923	4.59919	1.923	163.672	1.923	-0.00556	1.923	-0.06013
1.924	4.69484	1.924	163.801	1.924	-0.00603	1.924	-0.06015
1.925	4.7514	1.925	164.14	1.925	-0.00648	1.925	-0.06017
1.926	4.72221	1.926	164.642	1.926	-0.00686	1.926	-0.06019
1.927	4.58661	1.927	165.225	1.927	-0.00719	1.927	-0.06021
1.928	4.36043	1.928	165.799	1.928	-0.0075	1.928	-0.06023
1.929	4.08145	1.929	166.29	1.929	-0.00782	1.929	-0.06025
1.93	3.79278	1.93	166.656	1.93	-0.0082	1.93	-0.06027
1.931	3.53511	1.931	166.889	1.931	-0.00865	1.931	-0.06029
1.932	3.33914	1.932	167.004	1.932	-0.00914	1.932	-0.06031
1.933	3.21811	1.933	167.021	1.933	-0.00963	1.933	-0.06033
1.934	3.16958	1.934	166.957	1.934	-0.01005	1.934	-0.06034
1.935	3.18286	1.935	166.819	1.935	-0.01038	1.935	-0.06036
1.936	3.24433	1.936	166.609	1.936	-0.01062	1.936	-0.06038
1.937	3.33983	1.937	166.329	1.937	-0.01079	1.937	-0.0604
1.938	3.45631	1.938	165.984	1.938	-0.01088	1.938	-0.06042
1.939	3.58639	1.939	165.587	1.939	-0.01083	1.939	-0.06044
1.94	3.73385	1.94	165.15	1.94	-0.01063	1.94	-0.06046
1.941	3.91784	1.941	164.681	1.941	-0.01029	1.941	-0.06047
1.942	4.17395	1.942	164.159	1.942	-0.00988	1.942	-0.06049
1.943	4.54879	1.943	163.533	1.943	-0.00946	1.943	-0.0605
1.944	5.0829	1.944	162.719	1.944	-0.00905	1.944	-0.06051
1.945	5.74892	1.945	161.663	1.945	-0.00868	1.945	-0.06051
1.946	6.35822	1.946	160.411	1.946	-0.00833	1.946	-0.06052
1.947	6.64139	1.947	159.116	1.947	-0.00799	1.947	-0.06052
1.948	6.56875	1.948	157.966	1.948	-0.00759	1.948	-0.06052
1.949	6.38639	1.949	157.108	1.949	-0.00711	1.949	-0.06052
1.95	6.33464	1.95	156.632	1.95	-0.00659	1.95	-0.06052
1.951	6.52595	1.951	156.603	1.951	-0.00613	1.951	-0.06052
1.952	6.9276	1.952	157.087	1.952	-0.0058	1.952	-0.06052
1.953	7.31102	1.953	158.111	1.953	-0.00562	1.953	-0.06053
1.954	7.18537	1.954	159.516	1.954	-0.00558	1.954	-0.06053
1.955	6.39232	1.955	161.081	1.955	-0.00566	1.955	-0.06054
1.956	5.3266	1.956	162.581	1.956	-0.00583	1.956	-0.06054
1.957	4.4065	1.957	163.859	1.957	-0.00606	1.957	-0.06055
1.958	3.76877	1.958	164.839	1.958	-0.00633	1.958	-0.06056
1.959	3.38201	1.959	165.503	1.959	-0.00663	1.959	-0.06057
1.96	3.17243	1.96	165.871	1.96	-0.00698	1.96	-0.06059
1.961	3.0706	1.961	165.985	1.961	-0.00737	1.961	-0.0606
1.962	3.02332	1.962	165.888	1.962	-0.00781	1.962	-0.06062
1.963	2.99864	1.963	165.632	1.963	-0.00829	1.963	-0.06063
1.964	2.98875	1.964	165.268	1.964	-0.00883	1.964	-0.06064
1.965	3.00625	1.965	164.843	1.965	-0.00942	1.965	-0.06065
1.966	3.07465	1.966	164.394	1.966	-0.01008	1.966	-0.06066
1.967	3.21784	1.967	163.944	1.967	-0.01083	1.967	-0.06068
1.968	3.45355	1.968	163.503	1.968	-0.01162	1.968	-0.06069
1.969	3.7871	1.969	163.086	1.969	-0.01239	1.969	-0.0607
1.97	4.20437	1.97	162.716	1.97	-0.01299	1.97	-0.06071
1.971	4.64612	1.971	162.424	1.971	-0.01334	1.971	-0.06072
1.972	5.08889	1.972	162.244	1.972	-0.01342	1.972	-0.06073
1.973	5.46677	1.973	162.199	1.973	-0.01327	1.973	-0.06074
1.974	5.73173	1.974	162.303	1.974	-0.01301	1.974	-0.06076
1.975	5.8431	1.975	162.56	1.975	-0.01276	1.975	-0.06077
1.976	5.77511	1.976	162.956	1.976	-0.01256	1.976	-0.06079
1.977	5.53684	1.977	163.45	1.977	-0.01236	1.977	-0.0608
1.978	5.17717	1.978	163.98	1.978	-0.01214	1.978	-0.06082
1.979	4.76558	1.979	164.475	1.979	-0.01191	1.979	-0.06084
1.98	4.36183	1.98	164.868	1.98	-0.01169	1.98	-0.06086
1.981	4.00202	1.981	165.121	1.981	-0.01151	1.981	-0.06088
1.982	3.70233	1.982	165.227	1.982	-0.0114	1.982	-0.0609
1.983	3.47065	1.983	165.212	1.983	-0.01136	1.983	-0.06093
1.984	3.31425	1.984	165.118	1.984	-0.01138	1.984	-0.06095
1.985	3.24064	1.985	164.995	1.985	-0.01144	1.985	-0.06098
1.986	3.25489	1.986	164.883	1.986	-0.0115	1.986	-0.061
1.987	3.35843	1.987	164.801	1.987	-0.01152	1.987	-0.06102
1.988	3.55064	1.988	164.748	1.988	-0.01146	1.988	-0.06105
1.989	3.80908	1.989	164.718	1.989	-0.01134	1.989	-0.06107
1.99	4.06466	1.99	164.719	1.99	-0.01117	1.99	-0.0611
1.991	4.30884	1.991	164.748	1.991	-0.01098	1.991	-0.06113
1.992	4.54504	1.992	164.809	1.992	-0.01081	1.992	-0.06116
1.993	4.78034	1.993	164.907	1.993	-0.01068	1.993	-0.0612
1.994	5.02115	1.994	165.051	1.994	-0.0106	1.994	-0.06123
1.995	5.26547	1.995	165.245	1.995	-0.01062	1.995	-0.06127
1.996	5.49564	1.996	165.487	1.996	-0.01081	1.996	-0.0613
1.997	5.67772	1.997	165.755	1.997	-0.01118	1.997	-0.06133
1.998	5.77775	1.998	166.017	1.998	-0.01172	1.998	-0.06136
[truncated: 7,001 more rows]

## Sheet: figure5
device1					EPR		dis. Cur.			device2					EPR		device3					EPR
Vg (V)	T2 (s)	error +	error -		carrier density (cm-2)		carrier density (cm-2)			Vg (V)	T2 (s)	error +	error -		carrier density (cm-2)		Vg (V)	T2 (s)	error +	error -		carrier density (cm-2)
-0.6	1.046e-06	8.8403e-08	8.8403e-08	-0.6	1230000000000	-0.6	1172860000000			-0.5	1.369e-06	7.6769e-08	7.6769e-08	-0.5	2215000000000		0	1.305e-06	7.0907e-08	7.0907e-08	0	534700000000
-0.8	1.163e-06	7.3843e-08	7.3843e-08	-0.8	2860000000000	-0.8	3473080000000			-0.6	1.447e-06	7.0902e-08	7.0902e-08	-0.6	2600000000000		-0.2	1.382e-06	5.4003e-08	5.4003e-08	-0.2	1276000000000
-1	1.106e-06	4.9011e-08	4.9011e-08	-1	4170000000000	-1	5.6698e+12			-0.7	1.352e-06	6.7884e-08	6.7884e-08	-0.7	3458000000000		-0.4	1.378e-06	5.9439e-08	5.9439e-08	-0.4	2069000000000
-1.2	9.682e-07	3.8472e-08	3.8472e-08	-1.2	5150000000000	-1.2	7.80861e+12			-0.8	1.325e-06	5.0823e-08	5.0823e-08	-0.8	3791000000000		-0.6	1.488e-06	4.7521e-08	4.7521e-08	-0.6	2920000000000
-1.4	8.852e-07	3.78e-08	3.78e-08	-1.4	6050000000000	-1.4	1.01075e+13			-0.9	1.306e-06	4.4943e-08	4.4943e-08	-0.9	4188000000000		-0.8	1.397e-06	5.6385e-08	5.6385e-08	-0.8	3468000000000
										-1	1.266e-06	3.3959e-08	3.3959e-08	-1	4445000000000		-1	1.36e-06	4.6856e-08	4.6856e-08	-1	4001000000000
										-1.1	1.221e-06	2.5734e-08	2.5734e-08	-1.1	4536000000000		-1.2	1.289e-06	2.7924e-08	2.7924e-08	-1.2	4396000000000
										-1.2	1.172e-06	1.5788e-08	1.5788e-08	-1.2	4770000000000
